# Supplementary material for: Performance of amplicon and capture based next-generation sequencing approaches for the epidemiological surveillance of Omicron SARS-CoV-2 and other variants of concern
Source: PLoS One. 2024 Apr 29;19(4):e0289188. doi: 10.1371/journal.pone.0289188 (PMC11057745; doi:10.1371/journal.pone.0289188)
Supplement: S1 Table — (XLSX) [file pone.0289188.s002.xlsx]

## Sheet: V3
Name	Start	End	Ref	Pool	seq
SARS-CoV-2_1_LEFT	30	54	MN908947.3	1	ACCAACCAACTTTCGATCTCTTGT
SARS-CoV-2_1_RIGHT	385	410	MN908947.3	1	CATCTTTAAGATGTTGACGTGCCTC
SARS-CoV-2_2_LEFT	320	342	MN908947.3	2	CTGTTTTACAGGTTCGCGACGT
SARS-CoV-2_2_RIGHT	704	726	MN908947.3	2	TAAGGATCAGTGCCAAGCTCGT
SARS-CoV-2_3_LEFT	642	664	MN908947.3	1	CGGTAATAAAGGAGCTGGTGGC
SARS-CoV-2_3_RIGHT	1004	1028	MN908947.3	1	AAGGTGTCTGCAATTCATAGCTCT
SARS-CoV-2_4_LEFT	943	965	MN908947.3	2	GGTGTATACTGCTGCCGTGAAC
SARS-CoV-2_4_RIGHT	1312	1337	MN908947.3	2	CACAAGTAGTGGCACCTTCTTTAGT
SARS-CoV-2_5_LEFT	1242	1264	MN908947.3	1	TGGTGAAACTTCATGGCAGACG
SARS-CoV-2_5_RIGHT	1623	1651	MN908947.3	1	ATTGATGTTGACTTTCTCTTTTTGGAGT
SARS-CoV-2_6_LEFT	1573	1595	MN908947.3	2	GGTGTTGTTGGAGAAGGTTCCG
SARS-CoV-2_6_RIGHT	1942	1964	MN908947.3	2	TAGCGGCCTTCTGTAAAACACG
SARS-CoV-2_7_LEFT	1875	1897	MN908947.3	1	ATCAGAGGCTGCTCGTGTTGTA
SARS-CoV-2_7_LEFT_alt0	1868	1890	MN908947.3	1	CATTTGCATCAGAGGCTGCTCG
SARS-CoV-2_7_RIGHT	2247	2269	MN908947.3	1	TGCACAGGTGACAATTTGTCCA
SARS-CoV-2_7_RIGHT_alt5	2242	2264	MN908947.3	1	AGGTGACAATTTGTCCACCGAC
SARS-CoV-2_8_LEFT	2181	2205	MN908947.3	2	AGAGTTTCTTAGAGACGGTTGGGA
SARS-CoV-2_8_RIGHT	2568	2592	MN908947.3	2	GCTTCAACAGCTTCACTAGTAGGT
SARS-CoV-2_9_LEFT	2505	2529	MN908947.3	1	TCCCACAGAAGTGTTAACAGAGGA
SARS-CoV-2_9_LEFT_alt4	2504	2528	MN908947.3	1	TTCCCACAGAAGTGTTAACAGAGG
SARS-CoV-2_9_RIGHT	2882	2904	MN908947.3	1	ATGACAGCATCTGCCACAACAC
SARS-CoV-2_9_RIGHT_alt2	2880	2902	MN908947.3	1	GACAGCATCTGCCACAACACAG
SARS-CoV-2_10_LEFT	2826	2850	MN908947.3	2	TGAGAAGTGCTCTGCCTATACAGT
SARS-CoV-2_10_RIGHT	3183	3210	MN908947.3	2	TCATCTAACCAATCTTCTTCTTGCTCT
SARS-CoV-2_11_LEFT	3144	3166	MN908947.3	1	GGAATTTGGTGCCACTTCTGCT
SARS-CoV-2_11_RIGHT	3507	3531	MN908947.3	1	TCATCAGATTCAACTTGCATGGCA
SARS-CoV-2_12_LEFT	3460	3482	MN908947.3	2	AAACATGGAGGAGGTGTTGCAG
SARS-CoV-2_12_RIGHT	3826	3853	MN908947.3	2	TTCACTCTTCATTTCCAAAAAGCTTGA
SARS-CoV-2_13_LEFT	3771	3795	MN908947.3	1	TCGCACAAATGTCTACTTAGCTGT
SARS-CoV-2_13_RIGHT	4142	4164	MN908947.3	1	ACCACAGCAGTTAAAACACCCT
SARS-CoV-2_14_LEFT	4054	4077	MN908947.3	2	CATCCAGATTCTGCCACTCTTGT
SARS-CoV-2_14_LEFT_alt4	4044	4068	MN908947.3	2	TGGCAATCTTCATCCAGATTCTGC
SARS-CoV-2_14_RIGHT	4428	4450	MN908947.3	2	AGTTTCCACACAGACAGGCATT
SARS-CoV-2_14_RIGHT_alt2	4402	4424	MN908947.3	2	TGCGTGTTTCTTCTGCATGTGC
SARS-CoV-2_15_LEFT	4294	4321	MN908947.3	1	ACAGTGCTTAAAAAGTGTAAAAGTGCC
SARS-CoV-2_15_LEFT_alt1	4296	4322	MN908947.3	1	AGTGCTTAAAAAGTGTAAAAGTGCCT
SARS-CoV-2_15_RIGHT	4674	4696	MN908947.3	1	AACAGAAACTGTAGCTGGCACT
SARS-CoV-2_15_RIGHT_alt3	4666	4689	MN908947.3	1	ACTGTAGCTGGCACTTTGAGAGA
SARS-CoV-2_16_LEFT	4636	4658	MN908947.3	2	AATTTGGAAGAAGCTGCTCGGT
SARS-CoV-2_16_RIGHT	4995	5017	MN908947.3	2	CACAACTTGCGTGTGGAGGTTA
SARS-CoV-2_17_LEFT	4939	4966	MN908947.3	1	CTTCTTTCTTTGAGAGAAGTGAGGACT
SARS-CoV-2_17_RIGHT	5296	5321	MN908947.3	1	TTTGTTGGAGTGTTAACAATGCAGT
SARS-CoV-2_18_LEFT	5230	5259	MN908947.3	2	TGGAAATACCCACAAGTTAATGGTTTAAC
SARS-CoV-2_18_LEFT_alt2	5257	5287	MN908947.3	2	ACTTCTATTAAATGGGCAGATAACAACTGT
SARS-CoV-2_18_RIGHT	5620	5644	MN908947.3	2	AGCTTGTTTACCACACGTACAAGG
SARS-CoV-2_18_RIGHT_alt1	5620	5643	MN908947.3	2	GCTTGTTTACCACACGTACAAGG
SARS-CoV-2_19_LEFT	5563	5586	MN908947.3	1	GCTGTTATGTACATGGGCACACT
SARS-CoV-2_19_RIGHT	5932	5957	MN908947.3	1	TGTCCAACTTAGGGTCAATTTCTGT
SARS-CoV-2_20_LEFT	5867	5894	MN908947.3	2	ACAAAGAAAACAGTTACACAACAACCA
SARS-CoV-2_20_RIGHT	6247	6272	MN908947.3	2	ACGTGGCTTTATTAGTTGCATTGTT
SARS-CoV-2_21_LEFT	6167	6196	MN908947.3	1	TGGCTATTGATTATAAACACTACACACCC
SARS-CoV-2_21_LEFT_alt2	6168	6197	MN908947.3	1	GGCTATTGATTATAAACACTACACACCCT
SARS-CoV-2_21_RIGHT	6528	6550	MN908947.3	1	TAGATCTGTGTGGCCAACCTCT
SARS-CoV-2_21_RIGHT_alt0	6526	6548	MN908947.3	1	GATCTGTGTGGCCAACCTCTTC
SARS-CoV-2_22_LEFT	6466	6495	MN908947.3	2	ACTACCGAAGTTGTAGGAGACATTATACT
SARS-CoV-2_22_RIGHT	6846	6873	MN908947.3	2	ACAGTATTCTTTGCTATAGTAGTCGGC
SARS-CoV-2_23_LEFT	6718	6745	MN908947.3	1	ACAACTACTAACATAGTTACACGGTGT
SARS-CoV-2_23_RIGHT	7092	7117	MN908947.3	1	ACCAGTACAGTAGGTTGCAATAGTG
SARS-CoV-2_24_LEFT	7035	7058	MN908947.3	2	AGGCATGCCTTCTTACTGTACTG
SARS-CoV-2_24_RIGHT	7389	7415	MN908947.3	2	ACATTCTAACCATAGCTGAAATCGGG
SARS-CoV-2_25_LEFT	7305	7332	MN908947.3	1	GCAATTGTTTTTCAGCTATTTTGCAGT
SARS-CoV-2_25_RIGHT	7671	7694	MN908947.3	1	ACTGTAGTGACAAGTCTCTCGCA
SARS-CoV-2_26_LEFT	7626	7651	MN908947.3	2	TTGTGATACATTCTGTGCTGGTAGT
SARS-CoV-2_26_RIGHT	7997	8019	MN908947.3	2	TCCGCACTATCACCAACATCAG
SARS-CoV-2_27_LEFT	7943	7968	MN908947.3	1	ACTACAGTCAGCTTATGTGTCAACC
SARS-CoV-2_27_RIGHT	8319	8341	MN908947.3	1	AATACAAGCACCAAGGTCACGG
SARS-CoV-2_28_LEFT	8249	8275	MN908947.3	2	ACATAGAAGTTACTGGCGATAGTTGT
SARS-CoV-2_28_RIGHT	8635	8661	MN908947.3	2	TGTTTAGACATGACATGAACAGGTGT
SARS-CoV-2_29_LEFT	8595	8619	MN908947.3	1	ACTTGTGTTCCTTTTTGTTGCTGC
SARS-CoV-2_29_RIGHT	8954	8983	MN908947.3	1	AGTGTACTCTATAAGTTTTGATGGTGTGT
SARS-CoV-2_30_LEFT	8888	8913	MN908947.3	2	GCACAACTAATGGTGACTTTTTGCA
SARS-CoV-2_30_RIGHT	9245	9271	MN908947.3	2	ACCACTAGTAGATACACAAACACCAG
SARS-CoV-2_31_LEFT	9204	9226	MN908947.3	1	TTCTGAGTACTGTAGGCACGGC
SARS-CoV-2_31_RIGHT	9557	9585	MN908947.3	1	ACAGAATAAACACCAGGTAAGAATGAGT
SARS-CoV-2_32_LEFT	9477	9502	MN908947.3	2	TGGTGAATACAGTCATGTAGTTGCC
SARS-CoV-2_32_RIGHT	9834	9858	MN908947.3	2	AGCACATCACTACGCAACTTTAGA
SARS-CoV-2_33_LEFT	9784	9806	MN908947.3	1	ACTTTTGAAGAAGCTGCGCTGT
SARS-CoV-2_33_RIGHT	10146	10171	MN908947.3	1	TGGACAGTAAACTACGTCATCAAGC
SARS-CoV-2_34_LEFT	10076	10099	MN908947.3	2	TCCCATCTGGTAAAGTTGAGGGT
SARS-CoV-2_34_RIGHT	10437	10459	MN908947.3	2	AGTGAAATTGGGCCTCATAGCA
SARS-CoV-2_35_LEFT	10362	10384	MN908947.3	1	TGTTCGCATTCAACCAGGACAG
SARS-CoV-2_35_RIGHT	10737	10763	MN908947.3	1	ACTTCATAGCCACAAGGTTAAAGTCA
SARS-CoV-2_36_LEFT	10666	10688	MN908947.3	2	TTAGCTTGGTTGTACGCTGCTG
SARS-CoV-2_36_RIGHT	11048	11074	MN908947.3	2	GAACAAAGACCATTGAGTACTCTGGA
SARS-CoV-2_37_LEFT	10999	11022	MN908947.3	1	ACACACCACTGGTTGTTACTCAC
SARS-CoV-2_37_RIGHT	11372	11394	MN908947.3	1	GTCCACACTCTCCTAGCACCAT
SARS-CoV-2_38_LEFT	11306	11331	MN908947.3	2	ACTGTGTTATGTATGCATCAGCTGT
SARS-CoV-2_38_RIGHT	11668	11693	MN908947.3	2	CACCAAGAGTCAGTCTAAAGTAGCG
SARS-CoV-2_39_LEFT	11555	11584	MN908947.3	1	AGTATTGCCCTATTTTCTTCATAACTGGT
SARS-CoV-2_39_RIGHT	11927	11949	MN908947.3	1	TGTAACTGGACACATTGAGCCC
SARS-CoV-2_40_LEFT	11863	11889	MN908947.3	2	TGCACATCAGTAGTCTTACTCTCAGT
SARS-CoV-2_40_RIGHT	12234	12256	MN908947.3	2	CATGGCTGCATCACGGTCAAAT
SARS-CoV-2_41_LEFT	12110	12133	MN908947.3	1	GTTCCCTTCCATCATATGCAGCT
SARS-CoV-2_41_RIGHT	12465	12490	MN908947.3	1	TGGTATGACAACCATTAGTTTGGCT
SARS-CoV-2_42_LEFT	12417	12439	MN908947.3	2	TGCAAGAGATGGTTGTGTTCCC
SARS-CoV-2_42_RIGHT	12779	12802	MN908947.3	2	CCTACCTCCCTTTGTTGTGTTGT
SARS-CoV-2_43_LEFT	12710	12732	MN908947.3	1	TACGACAGATGTCTTGTGCTGC
SARS-CoV-2_43_RIGHT	13074	13096	MN908947.3	1	AGCAGCATCTACAGCAAAAGCA
SARS-CoV-2_44_LEFT	13005	13027	MN908947.3	2	TGCCACAGTACGTCTACAAGCT
SARS-CoV-2_44_LEFT_alt3	13007	13029	MN908947.3	2	CCACAGTACGTCTACAAGCTGG
SARS-CoV-2_44_RIGHT	13378	13400	MN908947.3	2	AACCTTTCCACATACCGCAGAC
SARS-CoV-2_44_RIGHT_alt0	13363	13385	MN908947.3	2	CGCAGACGGTACAGACTGTGTT
SARS-CoV-2_45_LEFT	13319	13344	MN908947.3	1	TACCTACAACTTGTGCTAATGACCC
SARS-CoV-2_45_LEFT_alt2	13307	13336	MN908947.3	1	AGTATGTACAAATACCTACAACTTGTGCT
SARS-CoV-2_45_RIGHT	13669	13699	MN908947.3	1	AAATTGTTTCTTCATGTTGGTAGTTAGAGA
SARS-CoV-2_45_RIGHT_alt7	13660	13689	MN908947.3	1	TTCATGTTGGTAGTTAGAGAAAGTGTGTC
SARS-CoV-2_46_LEFT	13599	13621	MN908947.3	2	TGTCGCTTCCAAGAAAAGGACG
SARS-CoV-2_46_LEFT_alt1	13602	13625	MN908947.3	2	CGCTTCCAAGAAAAGGACGAAGA
SARS-CoV-2_46_RIGHT	13962	13984	MN908947.3	2	CACGTTCACCTAAGTTGGCGTA
SARS-CoV-2_46_RIGHT_alt2	13961	13984	MN908947.3	2	CACGTTCACCTAAGTTGGCGTAT
SARS-CoV-2_47_LEFT	13918	13946	MN908947.3	1	AGGACTGGTATGATTTTGTAGAAAACCC
SARS-CoV-2_47_RIGHT	14271	14299	MN908947.3	1	AATAACGGTCAAAGAGTTTTAACCTCTC
SARS-CoV-2_48_LEFT	14207	14232	MN908947.3	2	TGTTGACACTGACTTAACAAAGCCT
SARS-CoV-2_48_RIGHT	14579	14601	MN908947.3	2	TAGATTACCAGAAGCAGCGTGC
SARS-CoV-2_49_LEFT	14545	14570	MN908947.3	1	AGGAATTACTTGTGTATGCTGCTGA
SARS-CoV-2_49_RIGHT	14898	14926	MN908947.3	1	TGACGATGACTTGGTTAGCATTAATACA
SARS-CoV-2_50_LEFT	14865	14895	MN908947.3	2	GTTGATAAGTACTTTGATTGTTACGATGGT
SARS-CoV-2_50_RIGHT	15224	15246	MN908947.3	2	TAACATGTTGTGCCAACCACCA
SARS-CoV-2_51_LEFT	15171	15193	MN908947.3	1	TCAATAGCCGCCACTAGAGGAG
SARS-CoV-2_51_RIGHT	15538	15560	MN908947.3	1	AGTGCATTAACATTGGCCGTGA
SARS-CoV-2_52_LEFT	15481	15503	MN908947.3	2	CATCAGGAGATGCCACAACTGC
SARS-CoV-2_52_RIGHT	15861	15886	MN908947.3	2	GTTGAGAGCAAAATTCATGAGGTCC
SARS-CoV-2_53_LEFT	15827	15851	MN908947.3	1	AGCAAAATGTTGGACTGAGACTGA
SARS-CoV-2_53_RIGHT	16186	16209	MN908947.3	1	AGCCTCATAAAACTCAGGTTCCC
SARS-CoV-2_54_LEFT	16118	16144	MN908947.3	2	TGAGTTAACAGGACACATGTTAGACA
SARS-CoV-2_54_RIGHT	16485	16510	MN908947.3	2	AACCAAAAACTTGTCCATTAGCACA
SARS-CoV-2_55_LEFT	16416	16444	MN908947.3	1	ACTCAACTTTACTTAGGAGGTATGAGCT
SARS-CoV-2_55_RIGHT	16804	16833	MN908947.3	1	GGTGTACTCTCCTATTTGTACTTTACTGT
SARS-CoV-2_56_LEFT	16748	16770	MN908947.3	2	ACCTAGACCACCACTTAACCGA
SARS-CoV-2_56_RIGHT	17130	17152	MN908947.3	2	ACACTATGCGAGCAGAAGGGTA
SARS-CoV-2_57_LEFT	17065	17087	MN908947.3	1	ATTCTACACTCCAGGGACCACC
SARS-CoV-2_57_RIGHT	17430	17452	MN908947.3	1	GTAATTGAGCAGGGTCGCCAAT
SARS-CoV-2_58_LEFT	17381	17406	MN908947.3	2	TGATTTGAGTGTTGTCAATGCCAGA
SARS-CoV-2_58_RIGHT	17738	17761	MN908947.3	2	CTTTTCTCCAAGCAGGGTTACGT
SARS-CoV-2_59_LEFT	17674	17697	MN908947.3	1	TCACGCATGATGTTTCATCTGCA
SARS-CoV-2_59_RIGHT	18036	18062	MN908947.3	1	AAGAGTCCTGTTACATTTTCAGCTTG
SARS-CoV-2_60_LEFT	17966	17993	MN908947.3	2	TGATAGAGACCTTTATGACAAGTTGCA
SARS-CoV-2_60_RIGHT	18324	18348	MN908947.3	2	GGTACCAACAGCTTCTCTAGTAGC
SARS-CoV-2_61_LEFT	18253	18275	MN908947.3	1	TGTTTATCACCCGCGAAGAAGC
SARS-CoV-2_61_RIGHT	18650	18672	MN908947.3	1	ATCACATAGACAACAGGTGCGC
SARS-CoV-2_62_LEFT	18596	18618	MN908947.3	2	GGCACATGGCTTTGAGTTGACA
SARS-CoV-2_62_RIGHT	18957	18979	MN908947.3	2	GTTGAACCTTTCTACAAGCCGC
SARS-CoV-2_63_LEFT	18896	18918	MN908947.3	1	TGTTAAGCGTGTTGACTGGACT
SARS-CoV-2_63_RIGHT	19275	19297	MN908947.3	1	ACAAACTGCCACCATCACAACC
SARS-CoV-2_64_LEFT	19204	19232	MN908947.3	2	TCGATAGATATCCTGCTAATTCCATTGT
SARS-CoV-2_64_RIGHT	19591	19616	MN908947.3	2	AGTCTTGTAAAAGTGTTCCAGAGGT
SARS-CoV-2_65_LEFT	19548	19570	MN908947.3	1	GCTGGCTTTAGCTTGTGGGTTT
SARS-CoV-2_65_RIGHT	19911	19939	MN908947.3	1	TGTCAGTCATAGAACAAACACCAATAGT
SARS-CoV-2_66_LEFT	19844	19866	MN908947.3	2	GGGTGTGGACATTGCTGCTAAT
SARS-CoV-2_66_RIGHT	20231	20255	MN908947.3	2	TCAATTTCCATTTGACTCCTGGGT
SARS-CoV-2_67_LEFT	20172	20200	MN908947.3	1	GTTGTCCAACAATTACCTGAAACTTACT
SARS-CoV-2_67_RIGHT	20542	20572	MN908947.3	1	CAACCTTAGAAACTACAGATAAATCTTGGG
SARS-CoV-2_68_LEFT	20472	20496	MN908947.3	2	ACAGGTTCATCTAAGTGTGTGTGT
SARS-CoV-2_68_RIGHT	20867	20890	MN908947.3	2	CTCCTTTATCAGAACCAGCACCA
SARS-CoV-2_69_LEFT	20786	20813	MN908947.3	1	TGTCGCAAAATATACTCAACTGTGTCA
SARS-CoV-2_69_RIGHT	21146	21169	MN908947.3	1	TCTTTATAGCCACGGAACCTCCA
SARS-CoV-2_70_LEFT	21075	21104	MN908947.3	2	ACAAAAGAAAATGACTCTAAAGAGGGTTT
SARS-CoV-2_70_RIGHT	21427	21455	MN908947.3	2	TGACCTTCTTTTAAAGACATAACAGCAG
SARS-CoV-2_71_LEFT	21357	21386	MN908947.3	1	ACAAATCCAATTCAGTTGTCTTCCTATTC
SARS-CoV-2_71_RIGHT	21716	21743	MN908947.3	1	TGGAAAAGAAAGGTAAGAACAAGTCCT
SARS-CoV-2_72_LEFT	21658	21682	MN908947.3	2	ACACGTGGTGTTTATTACCCTGAC
SARS-CoV-2_72_RIGHT	22013	22038	MN908947.3	2	ACTCTGAACTCACTTTCCATCCAAC
SARS-CoV-2_73_LEFT	21961	21990	MN908947.3	1	CAATTTTGTAATGATCCATTTTTGGGTGT
SARS-CoV-2_73_RIGHT	22324	22346	MN908947.3	1	CACCAGCTGTCCAACCTGAAGA
SARS-CoV-2_74_LEFT	22262	22290	MN908947.3	2	ACATCACTAGGTTTCAAACTTTACTTGC
SARS-CoV-2_74_RIGHT	22626	22650	MN908947.3	2	GCAACACAGTTGCTGATTCTCTTC
SARS-CoV-2_75_LEFT	22516	22542	MN908947.3	1	AGAGTCCAACCAACAGAATCTATTGT
SARS-CoV-2_75_RIGHT	22877	22903	MN908947.3	1	ACCACCAACCTTAGAATCAAGATTGT
SARS-CoV-2_76_LEFT	22797	22819	MN908947.3	2	AGGGCAAACTGGAAAGATTGCT
SARS-CoV-2_76_LEFT_alt3	22798	22821	MN908947.3	2	GGGCAAACTGGAAAGATTGCTGA
SARS-CoV-2_76_RIGHT	23192	23214	MN908947.3	2	ACACCTGTGCCTGTTAAACCAT
SARS-CoV-2_76_RIGHT_alt0	23189	23212	MN908947.3	2	ACCTGTGCCTGTTAAACCATTGA
SARS-CoV-2_77_LEFT	23122	23144	MN908947.3	1	CCAGCAACTGTTTGTGGACCTA
SARS-CoV-2_77_RIGHT	23500	23522	MN908947.3	1	CAGCCCCTATTAAACAGCCTGC
SARS-CoV-2_78_LEFT	23443	23466	MN908947.3	2	CAACTTACTCCTACTTGGCGTGT
SARS-CoV-2_78_RIGHT	23822	23847	MN908947.3	2	TGTGTACAAAAACTGCCATATTGCA
SARS-CoV-2_79_LEFT	23789	23812	MN908947.3	1	GTGGTGATTCAACTGAATGCAGC
SARS-CoV-2_79_RIGHT	24145	24169	MN908947.3	1	CATTTCATCTGTGAGCAAAGGTGG
SARS-CoV-2_80_LEFT	24078	24100	MN908947.3	2	TTGCCTTGGTGATATTGCTGCT
SARS-CoV-2_80_RIGHT	24443	24467	MN908947.3	2	TGGAGCTAAGTTGTTTAACAAGCG
SARS-CoV-2_81_LEFT	24391	24416	MN908947.3	1	GCACTTGGAAAACTTCAAGATGTGG
SARS-CoV-2_81_RIGHT	24765	24789	MN908947.3	1	GTGAAGTTCTTTTCTTGTGCAGGG
SARS-CoV-2_82_LEFT	24696	24721	MN908947.3	2	GGGCTATCATCTTATGTCCTTCCCT
SARS-CoV-2_82_RIGHT	25052	25076	MN908947.3	2	TGCCAGAGATGTCACCTAAATCAA
SARS-CoV-2_83_LEFT	24978	25003	MN908947.3	1	TCCTTTGCAACCTGAATTAGACTCA
SARS-CoV-2_83_RIGHT	25347	25369	MN908947.3	1	TTTGACTCCTTTGAGCACTGGC
SARS-CoV-2_84_LEFT	25279	25301	MN908947.3	2	TGCTGTAGTTGTCTCAAGGGCT
SARS-CoV-2_84_RIGHT	25646	25673	MN908947.3	2	AGGTGTGAGTAAACTGTTACAAACAAC
SARS-CoV-2_85_LEFT	25601	25623	MN908947.3	1	ACTAGCACTCTCCAAGGGTGTT
SARS-CoV-2_85_RIGHT	25969	25994	MN908947.3	1	ACACAGTCTTTTACTCCAGATTCCC
SARS-CoV-2_86_LEFT	25902	25924	MN908947.3	2	TCAGGTGATGGCACAACAAGTC
SARS-CoV-2_86_RIGHT	26290	26315	MN908947.3	2	ACGAAAGCAAGAAAAAGAAGTACGC
SARS-CoV-2_87_LEFT	26197	26219	MN908947.3	1	CGACTACTAGCGTGCCTTTGTA
SARS-CoV-2_87_RIGHT	26566	26590	MN908947.3	1	ACTAGGTTCCATTGTTCAAGGAGC
SARS-CoV-2_88_LEFT	26520	26542	MN908947.3	2	CCATGGCAGATTCCAACGGTAC
SARS-CoV-2_88_RIGHT	26890	26913	MN908947.3	2	TGGTCAGAATAGTGCCATGGAGT
SARS-CoV-2_89_LEFT	26835	26857	MN908947.3	1	GTACGCGTTCCATGTGGTCATT
SARS-CoV-2_89_LEFT_alt2	26838	26860	MN908947.3	1	CGCGTTCCATGTGGTCATTCAA
SARS-CoV-2_89_RIGHT	27202	27227	MN908947.3	1	ACCTGAAAGTCAACGAGATGAAACA
SARS-CoV-2_89_RIGHT_alt4	27190	27215	MN908947.3	1	ACGAGATGAAACATCTGTTGTCACT
SARS-CoV-2_90_LEFT	27141	27164	MN908947.3	2	ACACAGACCATTCCAGTAGCAGT
SARS-CoV-2_90_RIGHT	27511	27533	MN908947.3	2	TGAAATGGTGAATTGCCCTCGT
SARS-CoV-2_91_LEFT	27446	27471	MN908947.3	1	TCACTACCAAGAGTGTGTTAGAGGT
SARS-CoV-2_91_RIGHT	27825	27854	MN908947.3	1	TTCAAGTGAGAACCAAAAGATAATAAGCA
SARS-CoV-2_92_LEFT	27784	27808	MN908947.3	2	TTTGTGCTTTTTAGCCTTTCTGCT
SARS-CoV-2_92_RIGHT	28145	28172	MN908947.3	2	AGGTTCCTGGCAATTAATTGTAAAAGG
SARS-CoV-2_93_LEFT	28081	28104	MN908947.3	1	TGAGGCTGGTTCTAAATCACCCA
SARS-CoV-2_93_RIGHT	28442	28464	MN908947.3	1	AGGTCTTCCTTGCCATGTTGAG
SARS-CoV-2_94_LEFT	28394	28416	MN908947.3	2	GGCCCCAAGGTTTACCCAATAA
SARS-CoV-2_94_RIGHT	28756	28779	MN908947.3	2	TTTGGCAATGTTGTTCCTTGAGG
SARS-CoV-2_95_LEFT	28677	28699	MN908947.3	1	TGAGGGAGCCTTGAATACACCA
SARS-CoV-2_95_RIGHT	29041	29063	MN908947.3	1	CAGTACGTTTTTGCCGAGGCTT
SARS-CoV-2_96_LEFT	28985	29007	MN908947.3	2	GCCAACAACAACAAGGCCAAAC
SARS-CoV-2_96_RIGHT	29356	29378	MN908947.3	2	TAGGCTCTGTTGGTGGGAATGT
SARS-CoV-2_97_LEFT	29288	29316	MN908947.3	1	TGGATGACAAAGATCCAAATTTCAAAGA
SARS-CoV-2_97_RIGHT	29665	29693	MN908947.3	1	ACACACTGATTAAAGATTGCTATGTGAG
SARS-CoV-2_98_LEFT	29486	29510	MN908947.3	2	AACAATTGCAACAATCCATGAGCA
SARS-CoV-2_98_RIGHT	29836	29866	MN908947.3	2	TTCTCCTAAGAAGCTATTAAAATCACATGG

## Sheet: V4.1
Name	Start	End	Ref	Pool	seq
SARS-CoV-2_1_LEFT	25	50	MN908947.3	1	AACAAACCAACCAACTTTCGATCTC
SARS-CoV-2_1_RIGHT	408	431	MN908947.3	1	CTTCTACTAAGCCACAAGTGCCA
SARS-CoV-2_2_LEFT	324	344	MN908947.3	2	TTTACAGGTTCGCGACGTGC
SARS-CoV-2_2_RIGHT	705	727	MN908947.3	2	ATAAGGATCAGTGCCAAGCTCG
SARS-CoV-2_3_LEFT	644	666	MN908947.3	1	GTAATAAAGGAGCTGGTGGCCA
SARS-CoV-2_3_RIGHT	1017	1044	MN908947.3	1	GCCAATTTAATTTCAAAAGGTGTCTGC
SARS-CoV-2_4_LEFT	944	966	MN908947.3	2	GTGTATACTGCTGCCGTGAACA
SARS-CoV-2_4_RIGHT	1337	1362	MN908947.3	2	ACAACAGCATTTTGGGGTAAGTAAC
SARS-CoV-2_5_LEFT	1245	1266	MN908947.3	1	TGAAACTTCATGGCAGACGGG
SARS-CoV-2_5_RIGHT	1623	1650	MN908947.3	1	TTGATGTTGACTTTCTCTTTTTGGAGT
SARS-CoV-2_6_LEFT	1540	1562	MN908947.3	2	CGTGCTAGCGCTAACATAGGTT
SARS-CoV-2_6_RIGHT	1925	1948	MN908947.3	2	AACACGCACAGAATTTTGAGCAG
SARS-CoV-2_7_LEFT	1851	1875	MN908947.3	1	ACTGAGTCCTCTTTATGCATTTGC
SARS-CoV-2_7_RIGHT	2228	2250	MN908947.3	1	CCACCGACAATTTCACAAGCAC
SARS-CoV-2_8_LEFT	2154	2180	MN908947.3	2	GCTTGAAGAGAAGTTTAAGGAAGGTG
SARS-CoV-2_8_RIGHT	2544	2571	MN908947.3	2	GGTTGTTCTAATGGTTGTAAATCACCA
SARS-CoV-2_9_LEFT	2483	2508	MN908947.3	1	TCTTCTTAGAGGGAGAAACACTTCC
SARS-CoV-2_9_RIGHT	2861	2885	MN908947.3	1	CACAGGCGAACTCATTTACTTCTG
SARS-CoV-2_10_LEFT_alt1	2780	2813	MN908947.3	2	TGAATATCACTTTTGAACTTGATGAAAGGATTG
SARS-CoV-2_10_LEFT	2826	2850	MN908947.3	2	TGAGAAGTGCTCTGCCTATACAGT
SARS-CoV-2_10_RIGHT_alt1	3156	3177	MN908947.3	2	GGTTGAAGAGCAGCAGAAGTG
SARS-CoV-2_10_RIGHT	3183	3210	MN908947.3	2	TCATCTAACCAATCTTCTTCTTGCTCT
SARS-CoV-2_11_LEFT	3078	3102	MN908947.3	1	AGAAGAGTTTGAGCCATCAACTCA
SARS-CoV-2_11_RIGHT	3470	3492	MN908947.3	1	TTTAAGGCTCCTGCAACACCTC
SARS-CoV-2_12_LEFT	3390	3412	MN908947.3	2	TGCAGACATTGTGGAAGAAGCT
SARS-CoV-2_12_RIGHT	3769	3794	MN908947.3	2	CAGCTAAGTAGACATTTGTGCGAAC
SARS-CoV-2_13_LEFT	3683	3705	MN908947.3	1	AGCACGAAGTTCTACTTGCACC
SARS-CoV-2_13_RIGHT	4067	4093	MN908947.3	1	GATGTCAATGTCACTAACAAGAGTGG
SARS-CoV-2_14_LEFT	3992	4018	MN908947.3	2	TGGAAGAAACTAAGTTCCTCACAGAA
SARS-CoV-2_14_RIGHT	4387	4409	MN908947.3	2	CATGTGCAAGCATTTCTCGCAA
SARS-CoV-2_15_LEFT	4312	4339	MN908947.3	1	AAAAGTGCCTTTTACATTCTACCATCT
SARS-CoV-2_15_RIGHT	4685	4710	MN908947.3	1	GCATCAGGTGAAGAAACAGAAACTG
SARS-CoV-2_16_LEFT	4620	4648	MN908947.3	2	TGTAACACATGGCTTAAATTTGGAAGAA
SARS-CoV-2_16_RIGHT	4995	5017	MN908947.3	2	CACAACTTGCGTGTGGAGGTTA
SARS-CoV-2_17_LEFT	4923	4953	MN908947.3	1	TGACAATCTTAAGACACTTCTTTCTTTGAG
SARS-CoV-2_17_RIGHT	5302	5331	MN908947.3	1	TTCAACTCTATTTGTTGGAGTGTTAACAA
SARS-CoV-2_18_LEFT	5230	5259	MN908947.3	2	TGGAAATACCCACAAGTTAATGGTTTAAC
SARS-CoV-2_18_RIGHT	5620	5643	MN908947.3	2	GCTTGTTTACCACACGTACAAGG
SARS-CoV-2_19_LEFT	5561	5584	MN908947.3	1	AAGCTGTTATGTACATGGGCACA
SARS-CoV-2_19_RIGHT	5932	5957	MN908947.3	1	TGTCCAACTTAGGGTCAATTTCTGT
SARS-CoV-2_20_LEFT	5867	5894	MN908947.3	2	ACAAAGAAAACAGTTACACAACAACCA
SARS-CoV-2_20_RIGHT	6247	6272	MN908947.3	2	ACGTGGCTTTATTAGTTGCATTGTT
SARS-CoV-2_21_LEFT	6184	6210	MN908947.3	1	CACTACACACCCTCTTTTAAGAAAGG
SARS-CoV-2_21_RIGHT	6553	6582	MN908947.3	1	GTAAGACTAGAATTGTCTACATAAGCAGC
SARS-CoV-2_22_LEFT	6478	6507	MN908947.3	2	GTAGGAGACATTATACTTAAACCAGCAAA
SARS-CoV-2_22_RIGHT	6859	6885	MN908947.3	2	CCGACACTCTTAACAGTATTCTTTGC
SARS-CoV-2_23_LEFT	6747	6776	MN908947.3	1	AAACCGTGTTTGTACTAATTATATGCCTT
SARS-CoV-2_23_RIGHT	7122	7148	MN908947.3	1	AACCACTAAGACAAACACTACAAGGT
SARS-CoV-2_23_RIGHT_alt1	7127	7156	MN908947.3	1	AGAATCTAAACCACTAAGACAAACACTAC
SARS-CoV-2_24_LEFT	7057	7084	MN908947.3	2	GGTTACAGAGAAGGCTATTTGAACTCT
SARS-CoV-2_24_RIGHT	7440	7467	MN908947.3	2	ACAACATGCACATAACTTTTCCATACA
SARS-CoV-2_25_LEFT	7381	7403	MN908947.3	1	CAAATGGCCCCGATTTCAGCTA
SARS-CoV-2_25_RIGHT	7747	7770	MN908947.3	1	TGGATGGAACCATTCTTCACTGT
SARS-CoV-2_26_LEFT	7672	7695	MN908947.3	2	GCGAGAGACTTGTCACTACAGTT
SARS-CoV-2_26_RIGHT	8063	8092	MN908947.3	2	GAGTTTTTCCATTGGTACGTTAAAAGTTG
SARS-CoV-2_27_LEFT	7997	8019	MN908947.3	1	CTGATGTTGGTGATAGTGCGGA
SARS-CoV-2_27_RIGHT_alt1	8367	8392	MN908947.3	1	AATGTTGTGACTTTTTGCTACCTGC
SARS-CoV-2_27_RIGHT	8370	8395	MN908947.3	1	AGCAATGTTGTGACTTTTTGCTACC
SARS-CoV-2_28_LEFT	8304	8326	MN908947.3	2	TGAAAACATGACACCCCGTGAC
SARS-CoV-2_28_RIGHT	8691	8714	MN908947.3	2	TGACACCACCATCAATAGCCTTG
SARS-CoV-2_29_LEFT	8596	8619	MN908947.3	1	CTTGTGTTCCTTTTTGTTGCTGC
SARS-CoV-2_29_RIGHT	8990	9013	MN908947.3	1	AGCCAAAACACAAGCTGATGTTG
SARS-CoV-2_30_LEFT	8919	8944	MN908947.3	2	ACCTAGAGTTTTTAGTGCAGTTGGT
SARS-CoV-2_30_RIGHT	9306	9329	MN908947.3	2	CTACACCACAGAAAACTCCTGGT
SARS-CoV-2_31_LEFT	9168	9192	MN908947.3	1	CCTTGAAGGTTCTGTTAGAGTGGT
SARS-CoV-2_31_RIGHT	9535	9564	MN908947.3	1	AATGAGTAAACTGGTGTTAAACAGAGTAC
SARS-CoV-2_32_LEFT	9470	9497	MN908947.3	2	GAGCTTTTGGTGAATACAGTCATGTAG
SARS-CoV-2_32_RIGHT	9842	9866	MN908947.3	2	GAGGTAATAGCACATCACTACGCA
SARS-CoV-2_33_LEFT	9782	9805	MN908947.3	1	GTACTTTTGAAGAAGCTGCGCTG
SARS-CoV-2_33_RIGHT	10150	10176	MN908947.3	1	TGTCTTGGACAGTAAACTACGTCATC
SARS-CoV-2_34_LEFT	10076	10099	MN908947.3	2	TCCCATCTGGTAAAGTTGAGGGT
SARS-CoV-2_34_RIGHT	10465	10491	MN908947.3	2	CCACATGAACCATTAAGGAATGAACC
SARS-CoV-2_35_LEFT	10393	10419	MN908947.3	1	GTGTTAGCTTGTTACAATGGTTCACC
SARS-CoV-2_35_RIGHT	10785	10810	MN908947.3	1	AGGTCCTAGTATGTCAACATGGTCT
SARS-CoV-2_36_LEFT	10713	10742	MN908947.3	2	CAATCGATTTACCACAACTCTTAATGACT
SARS-CoV-2_36_RIGHT	11092	11116	MN908947.3	2	ACCCATAGCAAAAGGTAAAAAGGC
SARS-CoV-2_37_LEFT	11000	11023	MN908947.3	1	CACACCACTGGTTGTTACTCACA
SARS-CoV-2_37_RIGHT	11388	11414	MN908947.3	1	GTGTCAAGACATTCATAAGTGTCCAC
SARS-CoV-2_38_LEFT	11305	11330	MN908947.3	2	GACTGTGTTATGTATGCATCAGCTG
SARS-CoV-2_38_RIGHT	11689	11720	MN908947.3	2	CCTGTGTAGAAACTAAGTAATCATAAACACC
SARS-CoV-2_39_LEFT	11624	11651	MN908947.3	1	GCTATTTTTGTACTTGTTACTTTGGCC
SARS-CoV-2_39_RIGHT	12011	12033	MN908947.3	1	CCCTGCATGGAAAGCAAAACAG
SARS-CoV-2_40_LEFT	11937	11963	MN908947.3	2	TGTCCAGTTACACAATGACATTCTCT
SARS-CoV-2_40_RIGHT	12317	12339	MN908947.3	2	ACTTTTGCCCTCTTGTCCTCAG
SARS-CoV-2_41_LEFT	12234	12255	MN908947.3	1	ATTTGACCGTGATGCAGCCAT
SARS-CoV-2_41_RIGHT	12618	12643	MN908947.3	1	AAGAGGCCATGCTAAATTAGGTGAA
SARS-CoV-2_42_LEFT	12519	12546	MN908947.3	2	TGGTACAACATTTACTTATGCATCAGC
SARS-CoV-2_42_RIGHT	12895	12920	MN908947.3	2	TGTCTGTAACAAACCTACAAGGTGG
SARS-CoV-2_43_LEFT	12831	12856	MN908947.3	1	GGATTTGAAATGGGCTAGATTCCCT
SARS-CoV-2_43_RIGHT	13218	13240	MN908947.3	1	CGATGCACCACCAAAGGATTCT
SARS-CoV-2_44_LEFT	13124	13148	MN908947.3	2	GGGGACAACCAATCACTAATTGTG
SARS-CoV-2_44_RIGHT	13506	13528	MN908947.3	2	CATCAGTACTAGTGCCTGTGCC
SARS-CoV-2_45_LEFT	13463	13485	MN908947.3	1	TAAACGGGTTTGCGGTGTAAGT
SARS-CoV-2_45_RIGHT	13833	13859	MN908947.3	1	TCACAATTACCTTCATCAAAATGCCT
SARS-CoV-2_46_LEFT	13752	13775	MN908947.3	2	AGAATAGACGGTGACATGGTACC
SARS-CoV-2_46_RIGHT	14120	14144	MN908947.3	2	TCTACAACAGGAACTCCACTACCT
SARS-CoV-2_47_LEFT	14045	14075	MN908947.3	1	TGGTGTACTGACATTAGATAATCAAGATCT
SARS-CoV-2_47_RIGHT	14428	14457	MN908947.3	1	TGGAACACCATCAACAAATATTTTTCTCA
SARS-CoV-2_48_LEFT	14338	14362	MN908947.3	2	ACTGTTTGGATGACAGATGCATTC
SARS-CoV-2_48_RIGHT	14717	14743	MN908947.3	2	CAGAACTTCCTTCCTTAAAGAAACCC
SARS-CoV-2_49_LEFT	14647	14674	MN908947.3	1	ACAATGTTGCTTTTCAAACTGTCAAAC
SARS-CoV-2_49_RIGHT	15023	15050	MN908947.3	1	GGGATGACATTACGTTTTGTATATGCG
SARS-CoV-2_50_LEFT	14953	14983	MN908947.3	2	CATTTAATAAATGGGGTAAGGCTAGACTTT
SARS-CoV-2_50_RIGHT	15336	15358	MN908947.3	2	GAGCAAGAACAAGTGAGGCCAT
SARS-CoV-2_51_LEFT	15214	15237	MN908947.3	1	GCAAATTCTATGGTGGTTGGCAC
SARS-CoV-2_51_RIGHT	15596	15619	MN908947.3	1	GTCTGTGTTGTAAATTGCGGACA
SARS-CoV-2_52_LEFT	15535	15557	MN908947.3	2	CTGTCACGGCCAATGTTAATGC
SARS-CoV-2_52_RIGHT	15917	15941	MN908947.3	2	GGATCTGGGTAAGGAAGGTACACA
SARS-CoV-2_53_LEFT	15855	15881	MN908947.3	1	ACTAAAGGACCTCATGAATTTTGCTC
SARS-CoV-2_53_RIGHT	16239	16260	MN908947.3	1	GCAAAGAACACAAGCCCCAAC
SARS-CoV-2_54_LEFT	16112	16137	MN908947.3	2	ACATGATGAGTTAACAGGACACATG
SARS-CoV-2_54_RIGHT	16483	16508	MN908947.3	2	CCAAAAACTTGTCCATTAGCACACA
SARS-CoV-2_55_LEFT	16386	16408	MN908947.3	1	AATGCTCCAGGTTGTGATGTCA
SARS-CoV-2_55_RIGHT	16767	16796	MN908947.3	1	ACACGATAACCAGTAAAGACATAATTTCG
SARS-CoV-2_56_LEFT	16692	16714	MN908947.3	2	ACTGTACGTGAAGTGCTGTCTG
SARS-CoV-2_56_RIGHT	17082	17105	MN908947.3	2	TGACTCTTACCAGTACCAGGTGG
SARS-CoV-2_57_LEFT	16986	17013	MN908947.3	1	GGCTTATACCCAACACTCAATATCTCA
SARS-CoV-2_57_RIGHT	17381	17405	MN908947.3	1	CTGGCATTGACAACACTCAAATCA
SARS-CoV-2_58_LEFT	17323	17345	MN908947.3	2	TGCCTGAGACGACAGCAGATAT
SARS-CoV-2_58_RIGHT	17688	17711	MN908947.3	2	TGTGGCCTGTTAATTGCAGATGA
SARS-CoV-2_59_LEFT	17615	17642	MN908947.3	1	GCTTAAAGCACATAAAGACAAATCAGC
SARS-CoV-2_59_RIGHT	17997	18022	MN908947.3	1	TCCTACGTGGAATTTCAAGACTTGT
SARS-CoV-2_60_LEFT	17911	17939	MN908947.3	2	ACAGATTTAATGTTGCTATTACCAGAGC
SARS-CoV-2_60_RIGHT	18307	18328	MN908947.3	2	TAGCATGACACCCCTCGACAT
SARS-CoV-2_61_LEFT	18244	18267	MN908947.3	1	ACCCTAACATGTTTATCACCCGC
SARS-CoV-2_61_RIGHT	18624	18652	MN908947.3	1	GCTCAGGTCCTATTTTCACAAAATACTT
SARS-CoV-2_62_LEFT	18550	18578	MN908947.3	2	GTGACACACTTAAAAATCTCTCTGACAG
SARS-CoV-2_62_RIGHT	18936	18961	MN908947.3	2	CCGCATTAATCTTCAGTTCATCACC
SARS-CoV-2_63_LEFT	18869	18891	MN908947.3	1	TAGGTGTCTAGCTGTCCACGAG
SARS-CoV-2_63_RIGHT	19252	19277	MN908947.3	1	CCAGGCAAGTTAAGGTTAGATAGCA
SARS-CoV-2_64_LEFT	19183	19208	MN908947.3	2	GCCTATTTTGGAATTGCAATGTCGA
SARS-CoV-2_64_RIGHT	19558	19586	MN908947.3	2	GTATCAAATTGTTTGTAAACCCACAAGC
SARS-CoV-2_65_LEFT	19485	19513	MN908947.3	1	GTCTGTAGACATCATGCTAATGAGTACA
SARS-CoV-2_65_RIGHT	19877	19901	MN908947.3	1	GCTGGAGCATCTCTTTTGTAGTCC
SARS-CoV-2_66_LEFT	19810	19836	MN908947.3	2	AACCAGTACCAGAGGTGAAAATACTC
SARS-CoV-2_66_RIGHT	20186	20216	MN908947.3	2	TTTCTACTCTGAGTAAAGTAAGTTTCAGGT
SARS-CoV-2_67_LEFT	20090	20117	MN908947.3	1	CAAACAAGCTAGTCTTAATGGAGTCAC
SARS-CoV-2_67_RIGHT	20472	20497	MN908947.3	1	AACACACACACTTAGATGAACCTGT
SARS-CoV-2_68_LEFT	20377	20405	MN908947.3	2	GACTAGCTAAACGTTTTAAGGAATCACC
SARS-CoV-2_68_RIGHT	20766	20792	MN908947.3	2	GCGACATTCATCATTATGCCTTTAGG
SARS-CoV-2_69_LEFT	20677	20699	MN908947.3	1	CGGGTGTTGCTATGCCTAATCT
SARS-CoV-2_69_RIGHT	21050	21080	MN908947.3	1	TTTGTAACATTTTTAGTCTTAGGGTCGTAC
SARS-CoV-2_70_LEFT	20988	21013	MN908947.3	2	TTGATTGGTGATTGTGCAACTGTAC
SARS-CoV-2_70_RIGHT	21358	21387	MN908947.3	2	AGAATAGGAAGACAACTGAATTGGATTTG
SARS-CoV-2_71_LEFT	21294	21316	MN908947.3	1	GGCAAACCACGCGAACAAATAG
SARS-CoV-2_71_RIGHT	21675	21700	MN908947.3	1	TGAGGATCTGAAAACTTTGTCAGGG
SARS-CoV-2_72_LEFT	21532	21561	MN908947.3	2	GTGATGTTCTTGTTAACAACTAAACGAAC
SARS-CoV-2_72_RIGHT	21904	21933	MN908947.3	2	GTAGCGTTATTAACAATAAGTAGGGACTG
SARS-CoV-2_73_LEFT	21865	21889	MN908947.3	1	AGAGGCTGGATTTTTGGTACTACT
SARS-CoV-2_73_RIGHT	22247	22274	MN908947.3	1	ACCTAGTGATGTTAATACCTATTGGCA
SARS-CoV-2_74_LEFT	22091	22113	MN908947.3	2	TGGACCTTGAAGGAAAACAGGG
SARS-CoV-2_74_RIGHT	22474	22503	MN908947.3	2	TGATAGATTCCTTTTTCTACAGTGAAGGA
SARS-CoV-2_75_LEFT	22402	22428	MN908947.3	1	GAAAATGGAACCATTACAGATGCTGT
SARS-CoV-2_75_RIGHT	22785	22805	MN908947.3	1	TTTGCCCTGGAGCGATTTGT
SARS-CoV-2_76_LEFT	22648	22677	MN908947.3	2	GCTGATTATTCTGTCCTATATAATTCCGC
SARS-CoV-2_76_LEFT_alt1	22742	22774	MN908947.3	2	ATGTCTATGCAGATTCATTTGTAATTAGAGGT
SARS-CoV-2_76_RIGHT	23028	23057	MN908947.3	2	GTTGGAAACCATATGATTGTAAAGGAAAG
SARS-CoV-2_76_RIGHT_alt1	23120	23141	MN908947.3	2	GTCCACAAACAGTTGCTGGTG
SARS-CoV-2_77_LEFT	22944	22974	MN908947.3	1	CAAACCTTTTGAGAGAGATATTTCAACTGA
SARS-CoV-2_77_RIGHT	23327	23351	MN908947.3	1	CACTGACACCACCAAAAGAACATG
SARS-CoV-2_78_LEFT	23219	23246	MN908947.3	2	CTGAGTCTAACAAAAAGTTTCTGCCTT
SARS-CoV-2_78_RIGHT	23611	23635	MN908947.3	2	GGATTGACTAGCTACACTACGTGC
SARS-CoV-2_79_LEFT	23553	23575	MN908947.3	1	ACCCATTGGTGCAGGTATATGC
SARS-CoV-2_79_RIGHT_alt1	23914	23944	MN908947.3	1	AATTGGTGGTGTTTTGTAAATTTGTTTGAC
SARS-CoV-2_79_RIGHT	23927	23955	MN908947.3	1	CCAAAATCTTTAATTGGTGGTGTTTTGT
SARS-CoV-2_80_LEFT	23853	23876	MN908947.3	2	CCGTGCTTTAACTGGAATAGCTG
SARS-CoV-2_80_RIGHT	24233	24258	MN908947.3	2	GCAAATGGTATTTGTAATGCAGCAC
SARS-CoV-2_81_LEFT	24171	24194	MN908947.3	1	TGCTCAATACACTTCTGCACTGT
SARS-CoV-2_81_RIGHT	24545	24567	MN908947.3	1	TGAAGTCTGCCTGTGATCAACC
SARS-CoV-2_82_LEFT	24426	24448	MN908947.3	2	TGCACAAGCTTTAAACACGCTT
SARS-CoV-2_82_RIGHT	24814	24836	MN908947.3	2	CACGAGGAAAGTGTGCTTTTCC
SARS-CoV-2_83_LEFT	24750	24772	MN908947.3	1	GCATGTGACTTATGTCCCTGCA
SARS-CoV-2_83_RIGHT	25122	25150	MN908947.3	1	AGATTCATTTAAATTCTTGGCAACCTCA
SARS-CoV-2_84_LEFT	25051	25076	MN908947.3	2	GTTGATTTAGGTGACATCTCTGGCA
SARS-CoV-2_84_RIGHT	25438	25461	MN908947.3	2	AGCATCCTTGATTTCACCTTGCT
SARS-CoV-2_85_LEFT	25331	25353	MN908947.3	1	ATGAAGACGACTCTGAGCCAGT
SARS-CoV-2_85_RIGHT	25711	25740	MN908947.3	1	CTGCAAGAAGTAGACTAAAGCATAAAGAT
SARS-CoV-2_86_LEFT	25645	25672	MN908947.3	2	TGTTGTTTGTAACAGTTTACTCACACC
SARS-CoV-2_86_RIGHT	26026	26050	MN908947.3	2	TCAATTGAGTTGAGTACAGCTGGT
SARS-CoV-2_87_LEFT	25951	25979	MN908947.3	1	GTGGTTATACTGAAAAATGGGAATCTGG
SARS-CoV-2_87_RIGHT	26338	26360	MN908947.3	1	AATCGAAGCGCAGTAAGGATGG
SARS-CoV-2_88_LEFT_alt1	26242	26268	MN908947.3	2	TTATGTACTCATTCGTTTCGGAAGAG
SARS-CoV-2_88_LEFT	26255	26277	MN908947.3	2	CGTTTCGGAAGAGACAGGTACG
SARS-CoV-2_88_RIGHT	26635	26661	MN908947.3	2	ACAAAAACCTATTCCTGTTGGCATAG
SARS-CoV-2_89_LEFT	26564	26587	MN908947.3	1	AAGCTCCTTGAACAATGGAACCT
SARS-CoV-2_89_LEFT_alt1	26592	26621	MN908947.3	1	TAGGTTTCCTATTCCTTACATGGATTTGT
SARS-CoV-2_89_RIGHT	26956	26979	MN908947.3	1	CAGCAATACGAAGATGTCCACGA
SARS-CoV-2_89_RIGHT_alt1	26966	26991	MN908947.3	1	CTAGATGGTGTCCAGCAATACGAAG
SARS-CoV-2_90_LEFT	26873	26895	MN908947.3	2	ATTCTTCTCAACGTGCCACTCC
SARS-CoV-2_90_RIGHT_alt1	27218	27251	MN908947.3	2	ATTAGTAATATCTCTGCTATAGTAACCTGAAAG
SARS-CoV-2_90_RIGHT	27256	27283	MN908947.3	2	TCCAAATGGAAACTTTAAAAGTCCTCA
SARS-CoV-2_91_LEFT	27152	27177	MN908947.3	1	TCCAGTAGCAGTGACAATATTGCTT
SARS-CoV-2_91_RIGHT	27534	27560	MN908947.3	1	AGTGCAAATTTGTTATCAGCTAGAGG
SARS-CoV-2_92_LEFT	27447	27473	MN908947.3	2	CACTACCAAGAGTGTGTTAGAGGTAC
SARS-CoV-2_92_RIGHT	27826	27855	MN908947.3	2	GTTCAAGTGAGAACCAAAAGATAATAAGC
SARS-CoV-2_93_LEFT	27700	27726	MN908947.3	1	TTGTTGCGGCAATAGTGTTTATAACA
SARS-CoV-2_93_RIGHT	28082	28104	MN908947.3	1	TGGGTGATTTAGAACCAGCCTC
SARS-CoV-2_94_LEFT	27996	28021	MN908947.3	2	ACCCGTGTCCTATTCACTTCTATTC
SARS-CoV-2_94_RIGHT	28394	28416	MN908947.3	2	TTATTGGGTAAACCTTGGGGCC
SARS-CoV-2_95_LEFT	28190	28214	MN908947.3	1	GTGCGTTGTTCGTTCTATGAAGAC
SARS-CoV-2_95_RIGHT	28572	28598	MN908947.3	1	ACCATCTTGGACTGAGATCTTTCATT
SARS-CoV-2_96_LEFT	28512	28536	MN908947.3	2	AGATGACCAAATTGGCTACTACCG
SARS-CoV-2_96_RIGHT	28893	28914	MN908947.3	2	CCATTGCCAGCCATTCTAGCA
SARS-CoV-2_97_LEFT	28827	28849	MN908947.3	1	TTCCTCATCACGTAGTCGCAAC
SARS-CoV-2_97_RIGHT	29206	29227	MN908947.3	1	CGACATTCCGAAGAACGCTGA
SARS-CoV-2_98_LEFT	29136	29161	MN908947.3	2	CCAGGAACTAATCAGACAAGGAACT
SARS-CoV-2_98_RIGHT	29512	29534	MN908947.3	2	TTTAGGCCTGAGTTGAGTCAGC
SARS-CoV-2_99_LEFT	29452	29475	MN908947.3	1	CTTCTTCCTGCTGCAGATTTGGA
SARS-CoV-2_99_RIGHT	29827	29854	MN908947.3	1	GCTATTAAAATCACATGGGGATAGCAC
