# Supplementary material for: Performance of amplicon and capture based next-generation sequencing approaches for the epidemiological surveillance of Omicron SARS-CoV-2 and other variants of concern
Source: PLoS One. 2024 Apr 29;19(4):e0289188. doi: 10.1371/journal.pone.0289188 (PMC11057745; doi:10.1371/journal.pone.0289188)
Supplement: S2 Table — (XLSX) [file pone.0289188.s003.xlsx]

## Sheet: Sheet1
								Custom pipeline								Illumina DRAGEN
								Amplicon				Capture				Amplicon				Capture
ID	Peticion	GISAID_Amplicon	GISAID_Capture	CT	Cohort	QC	Clade	PANGO	Depth	N	Coverage	PANGO	Depth	N	Coverage	PANGO	Depth	N	Coverage	PANGO	Depth	N	Coverage
1	19269221	EPI_ISL_17621823	EPI_ISL_17543953	12	1	GOOD	Gamma	P.1	1313	80	99.7325	P.1	6074	5	99.9833	P.1	885	0	100	P.1	3565	0	100
2	19269230	EPI_ISL_17621824	EPI_ISL_17543954	14	1	GOOD	Gamma	P.1	1670	82	99.7258	P.1	156	11	99.9632	P.1	1083	0	100	P.1	139	139	99.5352
3	19272515	EPI_ISL_17621825	EPI_ISL_17543955	15	1	GOOD	Gamma	P.1	1841	47	99.8428	P.1	101	31	99.8963	P.1	1178	0	100	P.1	94	228	99.2375
4	19289659	EPI_ISL_17621826	EPI_ISL_17543956	20	1	GOOD	Gamma	P.1	1493	104	99.6522	P.1	185	14	99.9532	P.1	1036	35	99.883	P.1	168	0	100
5	19298619	EPI_ISL_17621827	EPI_ISL_17543957	18	1	GOOD	Beta	B.1.351.3	1790	244	99.184	B.1.351.3	1212	11	99.9632	B.1.351.3	1151	184	99.3847	B.1.351.3	1178	0	100
6	19333253	EPI_ISL_17621829	EPI_ISL_17543958	15	1	GOOD	Iota	B.1.526	1310	63	99.7893	B.1.526	413	11	99.9632	B.1.526	950	0	100	B.1.526	456	0	100
7	19341399	EPI_ISL_17621830	EPI_ISL_17543959	23	1	GOOD	Gamma	P.1.17	1844	48	99.8395	P.1.17	591	12	99.9599	P.1.17	1249	0	100	P.1.17	625	0	100
8	19343570	EPI_ISL_17621831	EPI_ISL_17543960	22	1	GOOD	Alpha	B.1.1.7	1667	49	99.8361	B.1.1.7	1479	10	99.9666	B.1.1.7	1144	0	100	B.1.1.7	1310	0	100
9	19349543	EPI_ISL_17621832	EPI_ISL_17543961	13	1	GOOD	Mu	B.1.621	2383	46	99.8462	B.1.621	5013	2	99.9933	B.1.621	1496	0	100	B.1.621	3055	0	100
10	19359810	EPI_ISL_17621833	EPI_ISL_17543962	14	1	GOOD	Delta	B.1.617.2	1732	54	99.8194	B.1.617.2	877	10	99.9666	B.1.617.2	1102	0	100	B.1.617.2	705	0	100
11	19360351	EPI_ISL_17621834	EPI_ISL_17543963	15	1	GOOD	Alpha	B.1.1.7	1701	470	98.4283	B.1.1.7	794	12	99.9599	B.1.1.7	1157	246	99.1773	B.1.1.7	676	0	100
12	19362081	EPI_ISL_17621835	EPI_ISL_17543964	18	1	GOOD	Alpha	B.1.1.7	1892	46	99.8462	B.1.1.7	446	12	99.9599	B.1.1.7	1242	64	99.786	B.1.1.7	380	0	100
13	19362106	EPI_ISL_17621836	EPI_ISL_17543965	19	1	GOOD	Alpha	B.1.1.7	2309	445	98.5119	B.1.1.7	613	10	99.9666	B.1.1.7	1396	544	98.1808	B.1.1.7	516	0	100
14	19362458	EPI_ISL_17621837	EPI_ISL_17543966	17	1	GOOD	Alpha	B.1.1.7	1999	68	99.7726	B.1.1.7	1121	10	99.9666	B.1.1.7	1282	311	98.96	B.1.1.7	902	0	100
15	19367277	EPI_ISL_17621838	EPI_ISL_17543967	16	1	GOOD	Delta	AY.70	2082	160	99.4649	AY.70	1425	8	99.9732	AY.70	1268	214	99.2844	AY.70	1255	0	100
16	19367501	EPI_ISL_17621839	EPI_ISL_17543968	14	1	GOOD	Delta	AY.71	1654	203	99.3211	AY.71	1223	9	99.9699	AY.71	1116	242	99.1907	AY.71	962	0	100
17	19367502	EPI_ISL_17621840	EPI_ISL_17543969	14	1	GOOD	Delta	AY.71	1902	243	99.1874	AY.71	802	9	99.9699	AY.71	1204	220	99.2643	AY.71	752	0	100
18	19367922	EPI_ISL_17621842	EPI_ISL_17543970	21	1	GOOD	Delta	AY.5	1936	269	99.1004	AY.5	442	9	99.9699	AY.5	1219	499	98.3313	AY.5	414	0	100
19	19367930	EPI_ISL_17621843	EPI_ISL_17543971	17	1	GOOD	Delta	AY.53	2151	296	99.0101	AY.53	2761	8	99.9732	AY.53	1339	325	98.9132	AY.53	2168	0	100
20	19369236	EPI_ISL_17621844	EPI_ISL_17543972	19	1	GOOD	Delta	AY.53	2288	194	99.3512	AY.53	1984	7	99.9766	AY.53	1408	314	98.9499	AY.53	1636	0	100
21	19992004	EPI_ISL_17621868	EPI_ISL_17543996	25	1	GOOD	Alpha	B.1.1.7	1940	81	99.7291	B.1.1.7	242	13	99.9565	B.1.1.7	1288	0	100	B.1.1.7	264	0	100
22	21604060	EPI_ISL_17621869	EPI_ISL_17543997	20	1	GOOD	Gamma	P.1	1750	45	99.8495	P.1	217	29	99.903	P.1	1209	0	100	P.1	223	123	99.5887
23	33838795	EPI_ISL_17621872	EPI_ISL_17544000	17	1	GOOD	Zeta	P.2	1341	115	99.6154	P.2	64	103	99.6556	P.2	1021	0	100	P.2	74	260	99.1305
24	33900550	EPI_ISL_17621873	EPI_ISL_17544001	26	1	GOOD	Gamma	P.1	1463	102	99.6589	P.1	130	13	99.9565	P.1	1014	35	99.883	P.1	119	0	100
25	33941192	EPI_ISL_17621874	EPI_ISL_17544002	13	1	GOOD	Beta	B.1.351.3	1752	240	99.1974	B.1.351.3	2848	11	99.9632	B.1.351.3	1148	184	99.3847	B.1.351.3	2441	0	100
26	33950914	EPI_ISL_17621875	EPI_ISL_17544003	15	1	GOOD	Alpha	B.1.1.7	1471	53	99.8228	B.1.1.7	594	11	99.9632	B.1.1.7	1031	0	100	B.1.1.7	594	0	100
27	33962806	EPI_ISL_17621876	EPI_ISL_17544004	18	1	GOOD	Alpha	B.1.1.7	1445	85	99.7157	B.1.1.7	127	59	99.8027	B.1.1.7	1025	0	100	B.1.1.7	129	55	99.8161
28	33966220	EPI_ISL_17621877	EPI_ISL_17544005	13	1	GOOD	Delta	B.1.617.2	2046	84	99.7191	B.1.617.2	583	9	99.9699	B.1.617.2	1310	0	100	B.1.617.2	469	0	100
29	33977659	EPI_ISL_17621878	EPI_ISL_17544006	14	1	GOOD	Alpha	B.1.1.7	2157	51	99.8294	B.1.1.7	2833	10	99.9666	B.1.1.7	1390	0	100	B.1.1.7	2049	0	100
30	33984818	EPI_ISL_17621879	EPI_ISL_17544007	15	1	GOOD	Alpha	B.1.1.7	1327	50	99.8328	B.1.1.7	723	12	99.9599	B.1.1.7	971	0	100	B.1.1.7	732	0	100
31	33994353	EPI_ISL_17621880	EPI_ISL_17544008	17	1	GOOD	Iota	B.1.526	1551	83	99.7224	B.1.526	85	50	99.8328	B.1.526	1082	0	100	B.1.526	97	105	99.6489
32	33997569	EPI_ISL_17621882	EPI_ISL_17544010	20	1	GOOD	Alpha	B.1.1.7	1862	50	99.8328	B.1.1.7	338	59	99.8027	B.1.1.7	1272	0	100	B.1.1.7	333	181	99.3947
33	33998507	EPI_ISL_17621883	EPI_ISL_17544011	12	1	GOOD	Delta	B.1.617.2	1444	51	99.8294	B.1.617.2	2713	10	99.9666	B.1.617.2	1028	0	100	B.1.617.2	2324	0	100
34	33999942	EPI_ISL_17621884	EPI_ISL_17544012	15	1	GOOD	Mu	B.1.621	2308	52	99.8261	B.1.621	317	13	99.9565	B.1.621	1470	0	100	B.1.621	334	15	99.9498
35	34018818	EPI_ISL_17621885	EPI_ISL_17544013	16	1	GOOD	Mu	B.1.621	1041	126	99.5786	B.1.621	1112	10	99.9666	B.1.621	788	0	100	B.1.621	880	0	100
36	34028185	EPI_ISL_17621886	EPI_ISL_17544014	13	1	GOOD	Mu	B.1.621	2154	64	99.786	B.1.621	1026	10	99.9666	B.1.621	1315	0	100	B.1.621	1027	0	100
37	34073267	EPI_ISL_17621887	EPI_ISL_17544015	17	1	GOOD	Delta	AY.53	2365	322	98.9232	AY.53	1444	4	99.9866	AY.53	1408	318	98.9366	AY.53	1263	0	100
38	34073374	EPI_ISL_17621888	EPI_ISL_17544016	13	1	GOOD	Delta	AY.53	1934	47	99.8428	AY.53	2688	4	99.9866	AY.53	1244	1	99.9967	AY.53	1949	0	100
39	34073670	EPI_ISL_17621889	EPI_ISL_17544017	16	1	GOOD	Delta	AY.124	2389	235	99.2141	AY.124	1898	10	99.9666	AY.124	1385	341	98.8596	AY.124	1603	0	100
40	34074361	EPI_ISL_17621890	EPI_ISL_17544018	14	1	GOOD	Alpha	B.1.1.7	1847	52	99.8261	B.1.1.7	8310	5	99.9833	B.1.1.7	1205	0	100	B.1.1.7	4883	0	100
41	34075603	EPI_ISL_17621891	EPI_ISL_17544019	19	1	GOOD	Gamma	P.1	2263	188	99.3713	P.1	136	11	99.9632	P.1	1347	281	99.0603	P.1	140	0	100
42	34076005	EPI_ISL_17621892	EPI_ISL_17544020	22	1	GOOD	Delta	AY.53	1695	565	98.1106	AY.53	366	9	99.9699	AY.53	1097	785	97.3748	AY.53	349	0	100
43	34076058	EPI_ISL_17621893	EPI_ISL_17544021	18	1	GOOD	Delta	AY.53	2292	355	98.8128	AY.53	468	10	99.9666	AY.53	1382	358	98.8028	AY.53	464	0	100
44	34076191	EPI_ISL_17621894	EPI_ISL_17544022	21	1	GOOD	Delta	AY.53	1715	448	98.5018	AY.53	199	11	99.9632	AY.53	1131	413	98.6189	AY.53	201	0	100
45	34076297	EPI_ISL_17621895	EPI_ISL_17544023	12	1	GOOD	Delta	AY.53	796	64	99.786	AY.53	368	21	99.9298	AY.53	622	124	99.5853	AY.53	336	18	99.9398
46	51580928	EPI_ISL_17621909	EPI_ISL_17544037	11	1	GOOD	Gamma	P.1	2809	51	99.8294	P.1	3407	7	99.9766	P.1	1612	0	100	P.1	2203	0	100
47	51592626	EPI_ISL_17621910	EPI_ISL_17544038	14	1	GOOD	Delta	B.1.617.2	221	75	99.7492	B.1.617.2	221	75	99.7492	B.1.617.2	192	137	99.5419	B.1.617.2	192	137	99.5419
48	51600944	EPI_ISL_17621911	EPI_ISL_17544039	17	1	GOOD	Delta	B.1.617.2	1803	102	99.6589	B.1.617.2	1611	8	99.9732	B.1.617.2	1214	101	99.6622	B.1.617.2	1277	0	100
49	51600945	EPI_ISL_17621912	EPI_ISL_17544040	17	1	GOOD	Delta	B.1.617.2	1702	87	99.7091	B.1.617.2	2493	7	99.9766	B.1.617.2	1168	55	99.8161	B.1.617.2	1876	0	100
50	51630296	EPI_ISL_17621913	EPI_ISL_17544041	14	1	GOOD	Delta	AY.53	2015	184	99.3847	AY.53	1678	8	99.9732	AY.53	1281	178	99.4047	AY.53	1303	0	100
51	51631148	EPI_ISL_17621914	EPI_ISL_17544042	19	1	GOOD	Delta	AY.43	1938	251	99.1606	AY.43	460	10	99.9666	AY.43	1243	325	98.9132	AY.43	455	0	100
52	19367504	EPI_ISL_17621841		17	1	BAD	Delta	AY.71	2105	251	99.1606	B.1.617.2	2	26413	11.6711	AY.71	1316	257	99.1406	B.1.617.2	2	NA	#VALUE!
53	33995485	EPI_ISL_17621881	EPI_ISL_17544009	25	1	BAD	Delta	B.1.617.2	1224	446	98.5085		0	NA	#VALUE!	B.1.617.2	887	786	97.3715	NA	1	NA	#VALUE!
54	19333038	EPI_ISL_17621828		26	1	BAD	Alpha	B.1.1.7	1223	85	99.7157	B.1.526	8	17727	40.7183	B.1.1.7	889	42	99.8595	B.1.526	8	16346	45.3366
55	19521788	EPI_ISL_17621845	EPI_ISL_17543973	22	2	GOOD	Recombinant	B.1.1.529	1053	75	99.7492	BA.2	909	10	99.9666	B.1.1.529	874	0	100	BA.2	627	0	100
56	19522520	EPI_ISL_17621846	EPI_ISL_17543974	22	2	BAD	Recombinant	B.1.1.529	940	77	99.7425	BA.5.1	24	2321	92.2382	B.1.1.529	799	0	100	BA.5.1	23	7429	75.1563
57	19527232	EPI_ISL_17621847	EPI_ISL_17543975	24	2	GOOD	Recombinant	BA.1.1	1142	73	99.7559	BA.1.1	1502	9	99.9699	BA.1.1	908	0	100	BA.1.1	985	0	100
58	19532327	EPI_ISL_17621848	EPI_ISL_17543976	19	2	GOOD	BA.1	BA.1.1.14	775	72	99.7592	BA.1.1.14	59	77	99.7425	BA.1.1.14	608	0	100	BA.1.1.14	53	184	99.3847
59	19532397	EPI_ISL_17621849	EPI_ISL_17543977	20	2	BAD	BA.1	BA.1.1.14	438	265	99.1138	BA.1.1.14	35	374	98.7493	BA.1.1.14	450	272	99.0904	BA.1.1.14	30	2196	92.6563
60	19532438	EPI_ISL_17621850	EPI_ISL_17543978	17	2	GOOD	BA.1	BA.1.1.14	738	79	99.7358	BA.1.1.14	345	12	99.9599	BA.1.1.14	593	102	99.6589	BA.1.1.14	295	0	100
61	19532439	EPI_ISL_17621851	EPI_ISL_17543979	19	2	GOOD	BA.1	BA.1.1	637	72	99.7592	BA.1.1	192	13	99.9565	BA.1.1	564	4	99.9866	BA.1.1	151	0	100
62	19532667	EPI_ISL_17621852	EPI_ISL_17543980	23	2	GOOD	BA.1	BA.1.1.14	506	400	98.6623	BA.1.1.14	81	15	99.9498	BA.1.1.14	475	445	98.5119	BA.1.1.14	65	69	99.7693
63	19541881	EPI_ISL_17621853	EPI_ISL_17543981	18	2	GOOD	BA.2	BA.2.36	827	242	99.1907	BA.2.36	1018	7	99.9766	BA.2.36	709	173	99.4215	BA.2.36	802	0	100
64	19541883	EPI_ISL_17621854	EPI_ISL_17543982	17	2	GOOD	BA.2	BA.2.36	1035	73	99.7559	BA.2.36	2182	10	99.9666	BA.2.36	864	0	100	BA.2.36	1593	0	100
65	19541901	EPI_ISL_17621855	EPI_ISL_17543983	16	2	GOOD	BA.2	BA.2.49	1196	72	99.7592	BA.2.49	1287	10	99.9666	BA.2.49	972	0	100	BA.2.49	971	0	100
66	19541905	EPI_ISL_17621856	EPI_ISL_17543984	14	2	GOOD	BA.2	BA.2.9	1077	72	99.7592	BA.2.9	1138	10	99.9666	BA.2.9	878	0	100	BA.2.9	859	0	100
67	19542127	EPI_ISL_17621857	EPI_ISL_17543985	18	2	GOOD	BA.2	BA.2.3	514	501	98.3246	BA.2.3	377	12	99.9599	BA.2.3	474	374	98.7493	BA.2.3	303	0	100
68	19542277	EPI_ISL_17621858	EPI_ISL_17543986	15	2	GOOD	BA.2	BA.2	1308	72	99.7592	BA.2	1205	10	99.9666	BA.2	1053	0	100	BA.2	959	0	100
69	19542331	EPI_ISL_17621859	EPI_ISL_17543987	17	2	GOOD	BA.2	BA.2.23	923	74	99.7525	BA.2.23	455	11	99.9632	BA.2.23	783	0	100	BA.2.23	391	0	100
70	19546318	EPI_ISL_17621860	EPI_ISL_17543988	16	2	GOOD	BA.5	BA.5.1	847	74	99.7525	BA.5.1	3347	7	99.9766	BA.5.1	689	0	100	BA.5.1	1965	0	100
71	19546327	EPI_ISL_17621861	EPI_ISL_17543989	16	2	GOOD	BA.5	BA.5.1	1206	69	99.7693	BA.5.1	163	16	99.9465	BA.5.1	970	30	99.8997	BA.5.1	127	0	100
72	19546936	EPI_ISL_17621862	EPI_ISL_17543990	19	2	GOOD	BA.5	BA.5.1	654	72	99.7592	BA.5.1	759	10	99.9666	BA.5.1	557	0	100	BA.5.1	592	0	100
73	19547000	EPI_ISL_17621863	EPI_ISL_17543991	17	2	GOOD	BA.5	BA.5.1	898	53	99.8228	BA.5.1	932	11	99.9632	BA.5.1	676	11	99.9632	BA.5.1	751	0	100
74	19547001	EPI_ISL_17621864	EPI_ISL_17543992	16	2	GOOD	BA.5	BA.5.1	2791	85	99.7157	BA.5.1	735	9	99.9699	BA.5.1	1224	0	100	BA.5.1	612	0	100
75	19547017	EPI_ISL_17621865	EPI_ISL_17543993	18	2	GOOD	BA.5	BA.5.1.3	913	74	99.7525	BA.5.1.3	1485	9	99.9699	BA.5.1.3	765	0	100	BA.5.1.3	1115	0	100
76	19547018	EPI_ISL_17621866	EPI_ISL_17543994	17	2	GOOD	BA.5	BA.5.2.1	889	170	99.4315	BA.5.2.1	666	13	99.9565	BA.5.2.1	736	694	97.6792	BA.5.2.1	466	0	100
77	19547019	EPI_ISL_17621867	EPI_ISL_17543995	16	2	GOOD	BA.5	BA.5.1	1162	71	99.7626	BA.5.1	3704	10	99.9666	BA.5.1	868	52	99.8261	BA.5.1	2488	51	99.8294
78	21873752	EPI_ISL_17621870	EPI_ISL_17543998	26	2	GOOD	BA.2	BA.2.35	618	313	98.9533	BA.2.35	315	11	99.9632	BA.2.35	544	283	99.0536	BA.2.35	257	0	100
79	21901844	EPI_ISL_17621871	EPI_ISL_17543999	18	2	GOOD	Recombinant	XAN	878	74	99.7525	XAN	323	12	99.9599	XAN	752	0	100	XAN	270	0	100
80	34594349	EPI_ISL_17621896	EPI_ISL_17544024	16	2	GOOD	Recombinant	BA.1.1	713	91	99.6957	BA.1.1	583	12	99.9599	BA.1.1	594	176	99.4114	BA.1.1	488	0	100
81	34639559	EPI_ISL_17621897	EPI_ISL_17544025	18	2	BAD	BA.1	BA.1	842	988	96.696	BA.1	35	564	98.1139	BA.1	698	1126	96.2345	BA.1	31	2598	91.3119
82	34640033	EPI_ISL_17621898	EPI_ISL_17544026	17	2	GOOD	BA.1	BA.1.1	885	76	99.7458	BA.1.1	320	11	99.9632	BA.1.1	752	0	100	BA.1.1	261	0	100
83	34741332	EPI_ISL_17621899	EPI_ISL_17544027	14	2	GOOD	BA.2	BA.2.5	1081	72	99.7592	BA.2.5	1949	8	99.9732	BA.2.5	901	0	100	BA.2.5	1430	0	100
84	34754267	EPI_ISL_17621900	EPI_ISL_17544028	19	2	GOOD	BA.2	BA.2	1434	73	99.7559	BA.2	238	12	99.9599	BA.2	1110	0	100	BA.2	210	0	100
85	34756406	EPI_ISL_17621901	EPI_ISL_17544029	12	2	GOOD	BA.2	BA.2.3	1059	70	99.7659	BA.2.3	1494	7	99.9766	BA.2.3	878	0	100	BA.2.3	1040	0	100
86	34757493	EPI_ISL_17621902	EPI_ISL_17544030	11	2	GOOD	BA.2	BA.2	1116	75	99.7492	BA.2	3358	7	99.9766	BA.2	927	0	100	BA.2	2133	0	100
87	34877910	EPI_ISL_17621903	EPI_ISL_17544031	8	2	GOOD	BA.5	BA.5.1	1123	43	99.8562	BA.5.1	4770	4	99.9866	BA.5.1	852	0	100	BA.5.1	2885	0	100
88	34877983	EPI_ISL_17621904	EPI_ISL_17544032	14	2	GOOD	BA.4	BA.4	858	72	99.7592	BA.4	325	12	99.9599	BA.4	732	0	100	BA.4	278	0	100
89	34878878	EPI_ISL_17621905	EPI_ISL_17544033	19	2	GOOD	BA.5	BA.5.2.1	937	72	99.7592	BA.5.2.1	118	17	99.9431	BA.5.2.1	787	0	100	BA.5.2.1	102	0	100
90	34879035	EPI_ISL_17621906	EPI_ISL_17544034	20	2	GOOD	BA.4	BA.4	1141	73	99.7559	BA.4	1795	8	99.9732	BA.4	926	0	100	BA.4	1208	0	100
91	34879633	EPI_ISL_17621907	EPI_ISL_17544035	18	2	GOOD	BA.5	BA.5.1	844	70	99.7659	BA.5.1	2032	10	99.9666	BA.5.1	681	0	100	BA.5.1	1502	0	100
92	34879727	EPI_ISL_17621908	EPI_ISL_17544036	17	2	GOOD	BA.5	BE.1.1	639	52	99.8261	BE.1.1	1058	10	99.9666	BE.1.1	532	0	100	BE.1.1	841	0	100
93	51920062	EPI_ISL_17621915	EPI_ISL_17544043	20	2	GOOD	BA.5	BA.5.1	1046	73	99.7559	BA.5.1	203	17	99.9431	BA.5.1	872	0	100	BA.5.1	165	0	100
94	51920538	EPI_ISL_17621916	EPI_ISL_17544044	19	2	GOOD	BA.5	BF.39	671	72	99.7592	BF.39	2508	8	99.9732	BF.39	586	0	100	BF.39	1601	0	100

## Sheet: Hoja 2
ID	Peticion	GISAID_Amplicon	GISAID_Capture	CT	Cohort	QC	Clade	PANGO	Depth	N	Coverage	PANGO	Depth	N	Coverage	PANGO	Depth	N	Coverage	PANGO	Depth	N	Coverage
1	19269221	EPI_ISL_17621823	EPI_ISL_17543953	12	1	GOOD	Gamma	P.1	1313	80	99.7325	P.1	6074	5	99.9833	P.1	885	0	100	P.1	3565	0	100
2	19269230	EPI_ISL_17621824	EPI_ISL_17543954	14	1	GOOD	Gamma	P.1	1670	82	99.7258	P.1	156	11	99.9632	P.1	1083	0	100	P.1	139	139	99.5352
3	19272515	EPI_ISL_17621825	EPI_ISL_17543955	15	1	GOOD	Gamma	P.1	1841	47	99.8428	P.1	101	31	99.8963	P.1	1178	0	100	P.1	94	228	99.2375
4	19289659	EPI_ISL_17621826	EPI_ISL_17543956	20	1	GOOD	Gamma	P.1	1493	104	99.6522	P.1	185	14	99.9532	P.1	1036	35	99.883	P.1	168	0	100
5	19298619	EPI_ISL_17621827	EPI_ISL_17543957	18	1	GOOD	Beta	B.1.351.3	1790	244	99.184	B.1.351.3	1212	11	99.9632	B.1.351.3	1151	184	99.3847	B.1.351.3	1178	0	100
6	19333253	EPI_ISL_17621829	EPI_ISL_17543958	15	1	GOOD	Iota	B.1.526	1310	63	99.7893	B.1.526	413	11	99.9632	B.1.526	950	0	100	B.1.526	456	0	100
7	19341399	EPI_ISL_17621830	EPI_ISL_17543959	23	1	GOOD	Gamma	P.1.17	1844	48	99.8395	P.1.17	591	12	99.9599	P.1.17	1249	0	100	P.1.17	625	0	100
8	19343570	EPI_ISL_17621831	EPI_ISL_17543960	22	1	GOOD	Alpha	B.1.1.7	1667	49	99.8361	B.1.1.7	1479	10	99.9666	B.1.1.7	1144	0	100	B.1.1.7	1310	0	100
9	19349543	EPI_ISL_17621832	EPI_ISL_17543961	13	1	GOOD	Mu	B.1.621	2383	46	99.8462	B.1.621	5013	2	99.9933	B.1.621	1496	0	100	B.1.621	3055	0	100
10	19359810	EPI_ISL_17621833	EPI_ISL_17543962	14	1	GOOD	Delta	B.1.617.2	1732	54	99.8194	B.1.617.2	877	10	99.9666	B.1.617.2	1102	0	100	B.1.617.2	705	0	100
11	19360351	EPI_ISL_17621834	EPI_ISL_17543963	15	1	GOOD	Alpha	B.1.1.7	1701	470	98.4283	B.1.1.7	794	12	99.9599	B.1.1.7	1157	246	99.1773	B.1.1.7	676	0	100
12	19362081	EPI_ISL_17621835	EPI_ISL_17543964	18	1	GOOD	Alpha	B.1.1.7	1892	46	99.8462	B.1.1.7	446	12	99.9599	B.1.1.7	1242	64	99.786	B.1.1.7	380	0	100
13	19362106	EPI_ISL_17621836	EPI_ISL_17543965	19	1	GOOD	Alpha	B.1.1.7	2309	445	98.5119	B.1.1.7	613	10	99.9666	B.1.1.7	1396	544	98.1808	B.1.1.7	516	0	100
14	19362458	EPI_ISL_17621837	EPI_ISL_17543966	17	1	GOOD	Alpha	B.1.1.7	1999	68	99.7726	B.1.1.7	1121	10	99.9666	B.1.1.7	1282	311	98.96	B.1.1.7	902	0	100
15	19367277	EPI_ISL_17621838	EPI_ISL_17543967	16	1	GOOD	Delta	AY.70	2082	160	99.4649	AY.70	1425	8	99.9732	AY.70	1268	214	99.2844	AY.70	1255	0	100
16	19367501	EPI_ISL_17621839	EPI_ISL_17543968	14	1	GOOD	Delta	AY.71	1654	203	99.3211	AY.71	1223	9	99.9699	AY.71	1116	242	99.1907	AY.71	962	0	100
17	19367502	EPI_ISL_17621840	EPI_ISL_17543969	14	1	GOOD	Delta	AY.71	1902	243	99.1874	AY.71	802	9	99.9699	AY.71	1204	220	99.2643	AY.71	752	0	100
18	19367922	EPI_ISL_17621842	EPI_ISL_17543970	21	1	GOOD	Delta	AY.5	1936	269	99.1004	AY.5	442	9	99.9699	AY.5	1219	499	98.3313	AY.5	414	0	100
19	19367930	EPI_ISL_17621843	EPI_ISL_17543971	17	1	GOOD	Delta	AY.53	2151	296	99.0101	AY.53	2761	8	99.9732	AY.53	1339	325	98.9132	AY.53	2168	0	100
20	19369236	EPI_ISL_17621844	EPI_ISL_17543972	19	1	GOOD	Delta	AY.53	2288	194	99.3512	AY.53	1984	7	99.9766	AY.53	1408	314	98.9499	AY.53	1636	0	100
21	19992004	EPI_ISL_17621868	EPI_ISL_17543996	25	1	GOOD	Alpha	B.1.1.7	1940	81	99.7291	B.1.1.7	242	13	99.9565	B.1.1.7	1288	0	100	B.1.1.7	264	0	100
22	21604060	EPI_ISL_17621869	EPI_ISL_17543997	20	1	GOOD	Gamma	P.1	1750	45	99.8495	P.1	217	29	99.903	P.1	1209	0	100	P.1	223	123	99.5887
23	33838795	EPI_ISL_17621872	EPI_ISL_17544000	17	1	GOOD	Zeta	P.2	1341	115	99.6154	P.2	64	103	99.6556	P.2	1021	0	100	P.2	74	260	99.1305
24	33900550	EPI_ISL_17621873	EPI_ISL_17544001	26	1	GOOD	Gamma	P.1	1463	102	99.6589	P.1	130	13	99.9565	P.1	1014	35	99.883	P.1	119	0	100
25	33941192	EPI_ISL_17621874	EPI_ISL_17544002	13	1	GOOD	Beta	B.1.351.3	1752	240	99.1974	B.1.351.3	2848	11	99.9632	B.1.351.3	1148	184	99.3847	B.1.351.3	2441	0	100
26	33950914	EPI_ISL_17621875	EPI_ISL_17544003	15	1	GOOD	Alpha	B.1.1.7	1471	53	99.8228	B.1.1.7	594	11	99.9632	B.1.1.7	1031	0	100	B.1.1.7	594	0	100
27	33962806	EPI_ISL_17621876	EPI_ISL_17544004	18	1	GOOD	Alpha	B.1.1.7	1445	85	99.7157	B.1.1.7	127	59	99.8027	B.1.1.7	1025	0	100	B.1.1.7	129	55	99.8161
28	33966220	EPI_ISL_17621877	EPI_ISL_17544005	13	1	GOOD	Delta	B.1.617.2	2046	84	99.7191	B.1.617.2	583	9	99.9699	B.1.617.2	1310	0	100	B.1.617.2	469	0	100
29	33977659	EPI_ISL_17621878	EPI_ISL_17544006	14	1	GOOD	Alpha	B.1.1.7	2157	51	99.8294	B.1.1.7	2833	10	99.9666	B.1.1.7	1390	0	100	B.1.1.7	2049	0	100
30	33984818	EPI_ISL_17621879	EPI_ISL_17544007	15	1	GOOD	Alpha	B.1.1.7	1327	50	99.8328	B.1.1.7	723	12	99.9599	B.1.1.7	971	0	100	B.1.1.7	732	0	100
31	33994353	EPI_ISL_17621880	EPI_ISL_17544008	17	1	GOOD	Iota	B.1.526	1551	83	99.7224	B.1.526	85	50	99.8328	B.1.526	1082	0	100	B.1.526	97	105	99.6489
32	33997569	EPI_ISL_17621882	EPI_ISL_17544010	20	1	GOOD	Alpha	B.1.1.7	1862	50	99.8328	B.1.1.7	338	59	99.8027	B.1.1.7	1272	0	100	B.1.1.7	333	181	99.3947
33	33998507	EPI_ISL_17621883	EPI_ISL_17544011	12	1	GOOD	Delta	B.1.617.2	1444	51	99.8294	B.1.617.2	2713	10	99.9666	B.1.617.2	1028	0	100	B.1.617.2	2324	0	100
34	33999942	EPI_ISL_17621884	EPI_ISL_17544012	15	1	GOOD	Mu	B.1.621	2308	52	99.8261	B.1.621	317	13	99.9565	B.1.621	1470	0	100	B.1.621	334	15	99.9498
35	34018818	EPI_ISL_17621885	EPI_ISL_17544013	16	1	GOOD	Mu	B.1.621	1041	126	99.5786	B.1.621	1112	10	99.9666	B.1.621	788	0	100	B.1.621	880	0	100
36	34028185	EPI_ISL_17621886	EPI_ISL_17544014	13	1	GOOD	Mu	B.1.621	2154	64	99.786	B.1.621	1026	10	99.9666	B.1.621	1315	0	100	B.1.621	1027	0	100
37	34073267	EPI_ISL_17621887	EPI_ISL_17544015	17	1	GOOD	Delta	AY.53	2365	322	98.9232	AY.53	1444	4	99.9866	AY.53	1408	318	98.9366	AY.53	1263	0	100
38	34073374	EPI_ISL_17621888	EPI_ISL_17544016	13	1	GOOD	Delta	AY.53	1934	47	99.8428	AY.53	2688	4	99.9866	AY.53	1244	1	99.9967	AY.53	1949	0	100
39	34073670	EPI_ISL_17621889	EPI_ISL_17544017	16	1	GOOD	Delta	AY.124	2389	235	99.2141	AY.124	1898	10	99.9666	AY.124	1385	341	98.8596	AY.124	1603	0	100
40	34074361	EPI_ISL_17621890	EPI_ISL_17544018	14	1	GOOD	Alpha	B.1.1.7	1847	52	99.8261	B.1.1.7	8310	5	99.9833	B.1.1.7	1205	0	100	B.1.1.7	4883	0	100
41	34075603	EPI_ISL_17621891	EPI_ISL_17544019	19	1	GOOD	Gamma	P.1	2263	188	99.3713	P.1	136	11	99.9632	P.1	1347	281	99.0603	P.1	140	0	100
42	34076005	EPI_ISL_17621892	EPI_ISL_17544020	22	1	GOOD	Delta	AY.53	1695	565	98.1106	AY.53	366	9	99.9699	AY.53	1097	785	97.3748	AY.53	349	0	100
43	34076058	EPI_ISL_17621893	EPI_ISL_17544021	18	1	GOOD	Delta	AY.53	2292	355	98.8128	AY.53	468	10	99.9666	AY.53	1382	358	98.8028	AY.53	464	0	100
44	34076191	EPI_ISL_17621894	EPI_ISL_17544022	21	1	GOOD	Delta	AY.53	1715	448	98.5018	AY.53	199	11	99.9632	AY.53	1131	413	98.6189	AY.53	201	0	100
45	34076297	EPI_ISL_17621895	EPI_ISL_17544023	12	1	GOOD	Delta	AY.53	796	64	99.786	AY.53	368	21	99.9298	AY.53	622	124	99.5853	AY.53	336	18	99.9398
46	51580928	EPI_ISL_17621909	EPI_ISL_17544037	11	1	GOOD	Gamma	P.1	2809	51	99.8294	P.1	3407	7	99.9766	P.1	1612	0	100	P.1	2203	0	100
47	51592626	EPI_ISL_17621910	EPI_ISL_17544038	14	1	GOOD	Delta	B.1.617.2	221	75	99.7492	B.1.617.2	221	75	99.7492	B.1.617.2	192	137	99.5419	B.1.617.2	192	137	99.5419
48	51600944	EPI_ISL_17621911	EPI_ISL_17544039	17	1	GOOD	Delta	B.1.617.2	1803	102	99.6589	B.1.617.2	1611	8	99.9732	B.1.617.2	1214	101	99.6622	B.1.617.2	1277	0	100
49	51600945	EPI_ISL_17621912	EPI_ISL_17544040	17	1	GOOD	Delta	B.1.617.2	1702	87	99.7091	B.1.617.2	2493	7	99.9766	B.1.617.2	1168	55	99.8161	B.1.617.2	1876	0	100
50	51630296	EPI_ISL_17621913	EPI_ISL_17544041	14	1	GOOD	Delta	AY.53	2015	184	99.3847	AY.53	1678	8	99.9732	AY.53	1281	178	99.4047	AY.53	1303	0	100
51	51631148	EPI_ISL_17621914	EPI_ISL_17544042	19	1	GOOD	Delta	AY.43	1938	251	99.1606	AY.43	460	10	99.9666	AY.43	1243	325	98.9132	AY.43	455	0	100
52	19367504	EPI_ISL_17621841		17	1	BAD	Delta	AY.71	2105	251	99.1606	B.1.617.2	2	26413	11.6711	AY.71	1316	257	99.1406	B.1.617.2	2	NA	#VALUE!
53	33995485	EPI_ISL_17621881	EPI_ISL_17544009	25	1	BAD	Delta	B.1.617.2	1224	446	98.5085		0	NA	#VALUE!	B.1.617.2	887	786	97.3715	NA	1	NA	#VALUE!
54	19333038	EPI_ISL_17621828		26	1	BAD	Alpha	B.1.1.7	1223	85	99.7157	B.1.526	8	17727	40.7183	B.1.1.7	889	42	99.8595	B.1.526	8	16346	45.3366
55	19521788	EPI_ISL_17621845	EPI_ISL_17543973	22	2	GOOD	Recombinant	B.1.1.529	1053	75	99.7492	BA.2	909	10	99.9666	B.1.1.529	874	0	100	BA.2	627	0	100
56	19522520	EPI_ISL_17621846	EPI_ISL_17543974	22	2	BAD	Recombinant	B.1.1.529	940	77	99.7425	BA.5.1	24	2321	92.2382	B.1.1.529	799	0	100	BA.5.1	23	7429	75.1563
57	19527232	EPI_ISL_17621847	EPI_ISL_17543975	24	2	GOOD	Recombinant	BA.1.1	1142	73	99.7559	BA.1.1	1502	9	99.9699	BA.1.1	908	0	100	BA.1.1	985	0	100
58	19532327	EPI_ISL_17621848	EPI_ISL_17543976	19	2	GOOD	BA.1	BA.1.1.14	775	72	99.7592	BA.1.1.14	59	77	99.7425	BA.1.1.14	608	0	100	BA.1.1.14	53	184	99.3847
59	19532397	EPI_ISL_17621849	EPI_ISL_17543977	20	2	BAD	BA.1	BA.1.1.14	438	265	99.1138	BA.1.1.14	35	374	98.7493	BA.1.1.14	450	272	99.0904	BA.1.1.14	30	2196	92.6563
60	19532438	EPI_ISL_17621850	EPI_ISL_17543978	17	2	GOOD	BA.1	BA.1.1.14	738	79	99.7358	BA.1.1.14	345	12	99.9599	BA.1.1.14	593	102	99.6589	BA.1.1.14	295	0	100
61	19532439	EPI_ISL_17621851	EPI_ISL_17543979	19	2	GOOD	BA.1	BA.1.1	637	72	99.7592	BA.1.1	192	13	99.9565	BA.1.1	564	4	99.9866	BA.1.1	151	0	100
62	19532667	EPI_ISL_17621852	EPI_ISL_17543980	23	2	GOOD	BA.1	BA.1.1.14	506	400	98.6623	BA.1.1.14	81	15	99.9498	BA.1.1.14	475	445	98.5119	BA.1.1.14	65	69	99.7693
63	19541881	EPI_ISL_17621853	EPI_ISL_17543981	18	2	GOOD	BA.2	BA.2.36	827	242	99.1907	BA.2.36	1018	7	99.9766	BA.2.36	709	173	99.4215	BA.2.36	802	0	100
64	19541883	EPI_ISL_17621854	EPI_ISL_17543982	17	2	GOOD	BA.2	BA.2.36	1035	73	99.7559	BA.2.36	2182	10	99.9666	BA.2.36	864	0	100	BA.2.36	1593	0	100
65	19541901	EPI_ISL_17621855	EPI_ISL_17543983	16	2	GOOD	BA.2	BA.2.49	1196	72	99.7592	BA.2.49	1287	10	99.9666	BA.2.49	972	0	100	BA.2.49	971	0	100
66	19541905	EPI_ISL_17621856	EPI_ISL_17543984	14	2	GOOD	BA.2	BA.2.9	1077	72	99.7592	BA.2.9	1138	10	99.9666	BA.2.9	878	0	100	BA.2.9	859	0	100
67	19542127	EPI_ISL_17621857	EPI_ISL_17543985	18	2	GOOD	BA.2	BA.2.3	514	501	98.3246	BA.2.3	377	12	99.9599	BA.2.3	474	374	98.7493	BA.2.3	303	0	100
68	19542277	EPI_ISL_17621858	EPI_ISL_17543986	15	2	GOOD	BA.2	BA.2	1308	72	99.7592	BA.2	1205	10	99.9666	BA.2	1053	0	100	BA.2	959	0	100
69	19542331	EPI_ISL_17621859	EPI_ISL_17543987	17	2	GOOD	BA.2	BA.2.23	923	74	99.7525	BA.2.23	455	11	99.9632	BA.2.23	783	0	100	BA.2.23	391	0	100
70	19546318	EPI_ISL_17621860	EPI_ISL_17543988	16	2	GOOD	BA.5	BA.5.1	847	74	99.7525	BA.5.1	3347	7	99.9766	BA.5.1	689	0	100	BA.5.1	1965	0	100
71	19546327	EPI_ISL_17621861	EPI_ISL_17543989	16	2	GOOD	BA.5	BA.5.1	1206	69	99.7693	BA.5.1	163	16	99.9465	BA.5.1	970	30	99.8997	BA.5.1	127	0	100
72	19546936	EPI_ISL_17621862	EPI_ISL_17543990	19	2	GOOD	BA.5	BA.5.1	654	72	99.7592	BA.5.1	759	10	99.9666	BA.5.1	557	0	100	BA.5.1	592	0	100
73	19547000	EPI_ISL_17621863	EPI_ISL_17543991	17	2	GOOD	BA.5	BA.5.1	898	53	99.8228	BA.5.1	932	11	99.9632	BA.5.1	676	11	99.9632	BA.5.1	751	0	100
74	19547001	EPI_ISL_17621864	EPI_ISL_17543992	16	2	GOOD	BA.5	BA.5.1	2791	85	99.7157	BA.5.1	735	9	99.9699	BA.5.1	1224	0	100	BA.5.1	612	0	100
75	19547017	EPI_ISL_17621865	EPI_ISL_17543993	18	2	GOOD	BA.5	BA.5.1.3	913	74	99.7525	BA.5.1.3	1485	9	99.9699	BA.5.1.3	765	0	100	BA.5.1.3	1115	0	100
76	19547018	EPI_ISL_17621866	EPI_ISL_17543994	17	2	GOOD	BA.5	BA.5.2.1	889	170	99.4315	BA.5.2.1	666	13	99.9565	BA.5.2.1	736	694	97.6792	BA.5.2.1	466	0	100
77	19547019	EPI_ISL_17621867	EPI_ISL_17543995	16	2	GOOD	BA.5	BA.5.1	1162	71	99.7626	BA.5.1	3704	10	99.9666	BA.5.1	868	52	99.8261	BA.5.1	2488	51	99.8294
78	21873752	EPI_ISL_17621870	EPI_ISL_17543998	26	2	GOOD	BA.2	BA.2.35	618	313	98.9533	BA.2.35	315	11	99.9632	BA.2.35	544	283	99.0536	BA.2.35	257	0	100
79	21901844	EPI_ISL_17621871	EPI_ISL_17543999	18	2	GOOD	Recombinant	XAN	878	74	99.7525	XAN	323	12	99.9599	XAN	752	0	100	XAN	270	0	100
80	34594349	EPI_ISL_17621896	EPI_ISL_17544024	16	2	GOOD	Recombinant	BA.1.1	713	91	99.6957	BA.1.1	583	12	99.9599	BA.1.1	594	176	99.4114	BA.1.1	488	0	100
81	34639559	EPI_ISL_17621897	EPI_ISL_17544025	18	2	BAD	BA.1	BA.1	842	988	96.696	BA.1	35	564	98.1139	BA.1	698	1126	96.2345	BA.1	31	2598	91.3119
82	34640033	EPI_ISL_17621898	EPI_ISL_17544026	17	2	GOOD	BA.1	BA.1.1	885	76	99.7458	BA.1.1	320	11	99.9632	BA.1.1	752	0	100	BA.1.1	261	0	100
83	34741332	EPI_ISL_17621899	EPI_ISL_17544027	14	2	GOOD	BA.2	BA.2.5	1081	72	99.7592	BA.2.5	1949	8	99.9732	BA.2.5	901	0	100	BA.2.5	1430	0	100
84	34754267	EPI_ISL_17621900	EPI_ISL_17544028	19	2	GOOD	BA.2	BA.2	1434	73	99.7559	BA.2	238	12	99.9599	BA.2	1110	0	100	BA.2	210	0	100
85	34756406	EPI_ISL_17621901	EPI_ISL_17544029	12	2	GOOD	BA.2	BA.2.3	1059	70	99.7659	BA.2.3	1494	7	99.9766	BA.2.3	878	0	100	BA.2.3	1040	0	100
86	34757493	EPI_ISL_17621902	EPI_ISL_17544030	11	2	GOOD	BA.2	BA.2	1116	75	99.7492	BA.2	3358	7	99.9766	BA.2	927	0	100	BA.2	2133	0	100
87	34877910	EPI_ISL_17621903	EPI_ISL_17544031	8	2	GOOD	BA.5	BA.5.1	1123	43	99.8562	BA.5.1	4770	4	99.9866	BA.5.1	852	0	100	BA.5.1	2885	0	100
88	34877983	EPI_ISL_17621904	EPI_ISL_17544032	14	2	GOOD	BA.4	BA.4	858	72	99.7592	BA.4	325	12	99.9599	BA.4	732	0	100	BA.4	278	0	100
89	34878878	EPI_ISL_17621905	EPI_ISL_17544033	19	2	GOOD	BA.5	BA.5.2.1	937	72	99.7592	BA.5.2.1	118	17	99.9431	BA.5.2.1	787	0	100	BA.5.2.1	102	0	100
90	34879035	EPI_ISL_17621906	EPI_ISL_17544034	20	2	GOOD	BA.4	BA.4	1141	73	99.7559	BA.4	1795	8	99.9732	BA.4	926	0	100	BA.4	1208	0	100
91	34879633	EPI_ISL_17621907	EPI_ISL_17544035	18	2	GOOD	BA.5	BA.5.1	844	70	99.7659	BA.5.1	2032	10	99.9666	BA.5.1	681	0	100	BA.5.1	1502	0	100
92	34879727	EPI_ISL_17621908	EPI_ISL_17544036	17	2	GOOD	BA.5	BE.1.1	639	52	99.8261	BE.1.1	1058	10	99.9666	BE.1.1	532	0	100	BE.1.1	841	0	100
93	51920062	EPI_ISL_17621915	EPI_ISL_17544043	20	2	GOOD	BA.5	BA.5.1	1046	73	99.7559	BA.5.1	203	17	99.9431	BA.5.1	872	0	100	BA.5.1	165	0	100
94	51920538	EPI_ISL_17621916	EPI_ISL_17544044	19	2	GOOD	BA.5	BF.39	671	72	99.7592	BF.39	2508	8	99.9732	BF.39	586	0	100	BF.39	1601	0	100
